# Supplementary material for: From screening to treatment: in vitro and in vivo efficacy of phage-meropenem combination against highly virulent Carbapenem-resistant Acinetobacter baumannii
Source: Microbiol Spectr. 2026 Jun 15;14(7):e03962-25. doi: 10.1128/spectrum.03962-25 (PMC13340115; doi:10.1128/spectrum.03962-25)
Supplement: Table S1 — Assessment of virulence in 199 carbapenem-resistant Acinetobacter baumannii (CRAB) strains using the Galleria mellonella larvae infection model. [file spectrum.03962-25-s0008.xlsx]

## Sheet: Sheet1
Table .S1 Assessment of virulence in 199 carbapenem-resistant Acinetobacter baumannii (CRAB) strains using the Galleria mellonella larvae infection model
Mortality rate (%)
No.	0 h	24h	48h	72h	96h
1	0	0.4	0.4	0.4	0.8
2	0%	0.1	0.5	0.5	0.7
3	0%	0.2	0.7	0.7	0.8
4	0%	0.6	0.8	0.8	0.9
5	0%	0.3	0.5	0.5	0.8
6	0%	0.8	1	1	1
7	0%	0.2	0.4	0.4	0.4
8	0%	0.6	0.8	0.8	0.9
9	0%	0.9	0.9	0.9	0.9
10	0%	0.5	0.7	0.7	0.7
11	0%	0.4	0.5	0.5	0.7
12	0%	0.1	0.3	0.3	0.4
13	0%	0.3	0.3	0.3	0.6
14	0%	0.4	0.5	0.5	0.8
15	0%	0.4	0.6	0.6	0.7
16	0%	0.2	0.3	0.3	0.6
17	0%	0.1	0.4	0.4	0.6
18	0%	0.7	0.9	0.9	0.9
19	0%	0.5	0.6	0.6	0.8
20	0%	0.6	0.8	0.8	0.8
21	0%	0.2	0.6	0.6	0.8
22	0%	0.3	0.4	0.4	0.6
23	0%	0.3	0.3	0.3	0.6
24	0%	0.5	0.9	0.9	1
25	0%	0.4	0.8	0.8	1
26	0%	0.6	0.9	0.9	1
27	0%	0.6	0.6	0.6	0.8
28	0	0.2	0.3	0.4	0.5
29	0%	0.4	0.7	0.7	0.7
30	0%	0.3	0.6	0.6	0.7
31	0%	0.1	0.2	0.2	0.9
32	0%	0.2	0.4	0.4	0.5
33	0%	0.5	0.6	0.6	0.7
34	0%	1	1	1	1
35	0%	0.1	0.3	0.3	0.6
36	0%	0.3	0.4	0.4	0.9
37	0%	0.2	0.4	0.4	0.7
38	0%	0.6	0.6	0.6	0.9
39	0%	0.4	0.8	0.8	0.9
40	0%	0.5	0.8	0.8	0.9
41	0%	0.5	0.8	0.8	0.8
42	0%	0.2	0.3	0.3	0.7
43	0%	0.5	0.7	0.7	0.8
44	0%	0	0	0	0.1
45	0%	0.7	0.8	0.8	1
46	0%	0.1	0.4	0.4	0.5
47	0%	0.5	0.5	0.5	0.5
48	0%	0.6	0.6	0.6	0.7
49	0%	0.7	0.7	0.7	0.9
50	0%	0.5	0.5	0.5	0.7
51	0%	0.5	0.6	0.6	0.6
52	0%	0.6	0.6	0.6	0.8
53	0%	0.9	0.9	0.9	0.9
54	0%	0.5	0.6	0.6	0.8
55	0%	0	0	0	0
56	0%	0.2	0.5	0.5	0.7
57	0%	0.5	0.7	0.7	0.8
58	0%	0.1	0.2	0.2	0.5
59	0%	0.2	0.2	0.2	0.3
60	0%	0.2	0.5	0.5	0.7
61	0%	0.7	0.9	0.9	0.9
62	0%	0.3	0.6	0.6	0.9
63	0%	0.4	0.6	0.6	0.7
64	0%	0.6	0.6	0.6	0.9
65	0%	0.1	0.2	0.2	0.2
66	0	0.2	0.5	0.6	0.6
67	0%	0.2	0.4	0.4	0.7
68	0%	0.3	0.5	0.5	0.9
69	0%	1	1	1	1
70	0%	0.5	0.9	0.9	1
71	0%	0.2	0.4	0.4	0.4
72	0%	0	0.1	0.1	0.3
73	0%	0.3	0.6	0.6	0.8
74	0%	0.3	0.5	0.5	0.9
75	0%	0.3	0.5	0.5	0.7
76	0	0.5	0.5	0.5	0.5
77	0%	0.5	0.7	0.7	1
78	0%	0.4	0.7	0.7	0.8
79	0%	0.7	0.8	0.8	0.9
80	0%	0.7	0.8	0.8	0.8
82	0%	0.4	0.6	0.6	0.7
83	0%	0	0.1	0.1	0.2
84	0%	0.2	0.4	0.4	0.7
85	0%	0.1	0.1	0.1	0.3
86	0%	0.1	0.1	0.1	0.2
87	0%	0.1	0.2	0.2	0.4
88	0%	0.5	0.5	0.5	0.7
89	0%	0.4	0.6	0.6	0.7
90	0%	0.3	0.4	0.4	0.8
91	0%	0	0.5	0.5	0.7
92	0%	0.2	0.3	0.3	0.7
93	0%	0	0.1	0.1	0.5
94	0%	0.7	0.9	0.9	0.9
95	0%	0.2	0.6	0.6	0.9
96	0%	0.2	0.3	0.3	0.5
97	0%	0.3	0.4	0.4	0.4
98	0%	0	0	0	0.2
99	0%	0.5	0.8	0.8	0.8
100	0%	0.5	0.8	0.8	0.8
101	0%	0.6	0.7	0.7	0.8
102	0%	0.1	0.4	0.4	0.4
103	0%	0.3	0.7	0.7	0.8
104	0%	0	0	0	0.5
105	0%	0.4	0.6	0.6	0.9
106	0%	0.3	0.4	0.4	0.8
107	0%	0.5	0.8	0.8	0.9
108	0%	0.3	0.3	0.3	0.3
109	0%	0.8	0.9	0.9	0.9
110	0%	0.9	0.9	0.9	1
111	0	0.2	0.4	0.5	0.5
112	0%	0.2	0.3	0.3	0.4
113	0%	0.5	0.8	0.8	1
114	0%	0.6	0.8	0.8	1
115	0%	0.4	0.5	0.5	0.6
116	0%	0.3	0.3	0.3	0.6
117	0%	0.4	0.7	0.7	1
118	0%	0.5	0.7	0.7	0.8
119	0%	0.5	0.9	0.9	1
120	0%	0.5	0.8	0.8	0.9
121	0%	0.4	0.5	0.5	0.9
122	0%	0.1	0.3	0.3	0.6
123	0%	0.7	1	1	1
124	0%	0	0.1	0.1	0.2
125	0%	0.2	0.3	0.3	0.5
126	0%	0.4	0.5	0.5	0.8
127	0%	0.6	0.9	0.9	1
128	0%	0.4	0.6	0.6	0.8
129	0%	0.2	0.3	0.3	0.4
130	0%	0.8	0.8	0.8	1
131	0%	0.2	0.7	0.7	1
132	0%	0.3	0.3	0.3	0.6
133	0%	0.6	0.7	0.7	0.8
134	0%	0.4	0.9	0.9	0.9
135	0%	0.5	0.6	0.6	0.8
136	0%	0.4	0.7	0.7	0.8
137	0%	0.7	0.8	0.8	0.8
138	0%	0.4	0.6	0.6	0.8
139	0%	0.5	0.6	0.6	0.7
140	0%	0.7	0.8	0.8	0.8
141	0%	0.4	0.7	0.7	0.9
142	0%	0.6	0.8	0.8	0.8
143	0%	0.6	0.6	0.6	0.6
144	0%	0.2	0.3	0.3	0.8
145	0%	0.5	0.6	0.6	0.8
146	0%	0.6	0.8	0.8	0.9
147	0%	0.2	0.4	0.4	0.4
148	0%	0	0	0	0.1
149	0%	0.5	0.5	0.5	0.7
150	0%	0.2	0.2	0.2	0.5
151	0%	0	0.3	0.3	0.3
152	0%	0	0.3	0.3	0.4
153	0%	0.4	0.5	0.5	0.7
154	0%	0.3	0.6	0.6	0.7
155	0%	0.4	0.8	0.8	0.9
156	0%	0.8	0.9	0.9	0.9
157	0%	0	0.2	0.2	0.4
158	0%	0.2	0.4	0.4	0.6
159	0%	0.3	0.5	0.5	0.8
160	0%	0	0	0	0.2
161	0%	0.7	0.7	0.7	0.9
162	0%	0.5	0.8	0.8	0.9
163	0%	0	0.3	0.3	0.8
164	0%	0.6	0.9	0.9	1
165	0%	0	0.1	0.1	0.3
166	0%	0	0	0	0.2
167	0%	0.5	0.8	0.8	1
168	0%	0.7	0.9	0.9	1
169	0%	0.7	0.9	0.9	0.9
170	0%	0.5	0.5	0.5	0.9
171	0%	0.4	0.7	0.7	0.8
172	0%	0.3	0.5	0.5	0.6
173	0%	0.2	0.3	0.3	0.5
174	0%	0.1	0.5	0.5	0.6
175	0%	0	0.1	0.1	0.4
176	0%	0.3	0.5	0.5	0.7
177	0%	0	0.1	0.1	0.5
178	0%	0.2	0.3	0.3	0.4
179	0%	0.5	0.5	0.5	0.8
180	0%	0.3	0.5	0.5	0.9
181	0%	0.3	0.4	0.4	0.5
182	0%	0.3	0.4	0.4	0.8
183	0%	0.2	0.6	0.6	0.7
184	0%	0.2	0.2	0.2	0.5
185	0%	0.3	0.4	0.4	0.8
186	0%	1	1	1	1
187	0%	0.5	0.6	0.6	0.8
188	0%	1	1	1	1
189	0%	0.2	0.7	0.7	1
190	0%	0	0	0	0.9
191	0%	0	0	0	0.9
192	0%	0	0	0	0.9
193	0%	0	0	0	1
194	0%	0	0	0	0.7
195	0%	0	0	0	0.8
196	0%	0	0	0	0.4
197	0%	0	0	0	0.7
198	0%	0	0	0	0.7
199	0%	0	0	0	1
200	0%	0	0	0	0.7
PDR	0%	0	0	0	0.7
ATCC19606	0%	0	0	0	0.8
PBS	0%	0	0	0	0
