# Supplementary material for: From screening to treatment: in vitro and in vivo efficacy of phage-meropenem combination against highly virulent Carbapenem-resistant Acinetobacter baumannii
Source: Microbiol Spectr. 2026 Jun 15;14(7):e03962-25. doi: 10.1128/spectrum.03962-25 (PMC13340115; doi:10.1128/spectrum.03962-25)
Supplement: Table S2 — DESeq2-based analysis of differentially expressed protein-coding genes in lung tissues of mice infected with CRAB110 vs. CRAB55. [file spectrum.03962-25-s0009.xlsx]

## Sheet: Infet_110.vs.Infet_55_DESeq2_pr
Table. S2 DESeq2-based analysis of differentially expressed protein-coding genes in lung tissues of mice infected with CRAB110 vs. CRAB55
	symbol	baseMean	logFC	lfcSE	stat	PValue	FDR	direction
A2ml1	A2ml1	92.7384442523611	0.377750661780284	0.593049501669884	0.636963121487547	0.524148865474963	0.707092963485311	Ns
Aaas	Aaas	282.238436972995	-0.164544	0.205318967536128	-0.801405	0.422897033459335	0.620548666666356	Ns
Aadacl3	Aadacl3	1.39592330278947	-4.05481	3.67298148168944	-1.10396	0.269611988291107	0.467044182269235	Ns
Aadat	Aadat	0.997088073421049	-3.56839	3.95579563226787	-0.902065	0.367022121372532	0.569562099158687	Ns
Aaed1	Aaed1	395.998898668995	0.0775044567638745	0.168315822613629	0.460470415439117	0.645178601975585	0.798397083103637	Ns
Aagab	Aagab	563.073192253221	-0.0324685	0.157109987528262	-0.206661	0.836274841831925	0.914505139541829	Ns
Aak1	Aak1	1573.39412572418	0.0457653248568385	0.140366339202137	0.326042020593935	0.744392562844518	0.860414791674193	Ns
Aamdc	Aamdc	84.0780279966171	0.601249589171298	0.35393585255715	1.69875299387539	0.0893657338055999	0.222512046595857	Ns
Aamp	Aamp	1703.18374158329	-0.0888183	0.121772158280607	-0.729381	0.465768719155402	0.657137652110033	Ns
Aard	Aard	36.0383914065854	2.78096133561361	0.933480995183584	2.97913010544653	0.00289068008642445	0.0168099955080513	Ns
Aars2	Aars2	167.873808749253	0.931195943408317	0.216705697273927	4.29705335449135	1.73083545732104e-05	0.000287897322989002	Ns
Aasdh	Aasdh	118.244	0.380409578880154	0.360356515643714	1.05564784419291	0.291129133725693	0.491407124502696	Ns
Aasdhppt	Aasdhppt	284.688093223709	0.00963750750015497	0.223155575193293	0.0431873928841219	0.965552154734106	0.98190223534838	Ns
Aass	Aass	28.1371783180424	0.39578021219323	0.682078614828958	0.580256005083048	0.561741991056354	0.735843088515391	Ns
Aatf	Aatf	292.23068639691	-0.145748	0.148926462598722	-0.978655	0.327750525578558	0.53002049021917	Ns
Abat	Abat	50.8400058444504	-0.386553	0.634814554659746	-0.608923	0.542575711102527	0.72089234794414	Ns
Abca13	Abca13	201.616536301819	-3.63746	0.617148223114326	-5.89397	3.77016639487772e-09	2.11726572195509e-07	Down
Abca17	Abca17	26.6806511818926	0.87459839186782	0.598047256600469	1.46242354966959	0.143625179984774	0.310221637804128	Ns
Abca2	Abca2	802.315456331594	0.740801708670032	0.171831737383431	4.31120420447699	1.62367870371656e-05	0.00027287424022164	Ns
Abca4	Abca4	112.390567763046	-0.568239	0.249398572787322	-2.27844	0.0227004932211261	0.0809539123233116	Ns
Abca5	Abca5	718.71105727921	0.371632194458597	0.221534763984617	1.67753443195219	0.0934380222436495	0.229081678048835	Ns
Abca6	Abca6	22.2091708019909	0.108657719952827	0.642145246487666	0.169210502681676	0.865631068968692	0.930161868559329	Ns
Abca8b	Abca8b	108.814938239402	1.38564935977581	0.34258064395722	4.04473920000234	5.23814025926117e-05	0.000726423754291672	Ns
Abca9	Abca9	86.9567400633002	1.23495204197779	0.366614337085723	3.36853177045564	0.000755696870885303	0.00593844676860397	Ns
Abcb10	Abcb10	272.812685991583	0.2193738594502	0.166815113174832	1.3150718497567	0.188485756297575	0.373481645316976	Ns
Abcb1a	Abcb1a	407.406149335543	0.686061813346299	0.196833702065066	3.48548955869108	0.000491237394202784	0.00419623268059969	Ns
Abcb1b	Abcb1b	416.584103381299	-0.481569	0.174422017205172	-2.76094	0.00576350050337113	0.0283895569736179	Ns
Abcb8	Abcb8	261.210368075266	0.415365195002574	0.217954610994349	1.90574171891846	0.0566837237425111	0.160171335635008	Ns
Abcb9	Abcb9	116.907793619055	0.360216646660186	0.208255513566233	1.7296860020257	0.0836863909920212	0.212951641860361	Ns
Abcc1	Abcc1	2528.47704736077	-1.33424	0.322885569206806	-4.13225	3.59230507201933e-05	0.000529790389721647	Ns
Abcc10	Abcc10	179.45655327105	0.248695423374055	0.222906420513111	1.11569430257585	0.264553010175476	0.461777096081029	Ns
Abcc2	Abcc2	0.933580098342682	-2.25038	2.58956490551976	-0.869017	0.38483775750358	0.585671274758669	Ns
Abcc3	Abcc3	1261.67052863339	-0.387119	0.162979021451219	-2.37527	0.0175361461848723	0.0662217184824207	Ns
Abcc5	Abcc5	3096.8501148246	-0.303392	0.206107717733301	-1.472	0.141019574291604	0.306578392250663	Ns
Abcc9	Abcc9	97.0702800132891	1.06219630408831	0.48736035915206	2.17948851223022	0.0292953971469193	0.0988480027467734	Ns
Abcd1	Abcd1	732.876939118737	0.373676464869141	0.160063775692231	2.33454735934533	0.0195670792541214	0.0720912462029077	Ns
Abcd4	Abcd4	181.686331367618	0.582483221509782	0.301713612930616	1.93058316412039	0.0535346215433158	0.153707098655372	Ns
Abcg2	Abcg2	444.204821842136	-0.328894	0.233869480835393	-1.40631	0.159630789207449	0.334290506326252	Ns
Abcg3	Abcg3	46.1339904290068	2.15165436078808	0.447799740460071	4.80494776208995	1.54791914214054e-06	3.76815337949405e-05	Up
Abhd10	Abhd10	151.570159780529	-0.324565	0.216631206662295	-1.49824	0.134070994728334	0.29583464673075	Ns
Abhd11	Abhd11	409.99395845625	0.155734422227571	0.207001031497925	0.752336455043859	0.451848750104939	0.646051452128867	Ns
Abhd12	Abhd12	980.556671741794	0.277624866476238	0.19605616865354	1.41604759688455	0.156761569314714	0.330048857146643	Ns
Abhd12b	Abhd12b	6.10261207865568	-0.915113	1.06117555401698	-0.862358	0.388490700651647	0.589183838076702	Ns
Abhd13	Abhd13	959.316955678062	-0.0608185	0.105537567302663	-0.576274	0.564430231405941	0.738166999061724	Ns
Abhd14a	Abhd14a	46.6949452719686	1.57021515916126	0.40457707015398	3.8811274167457	0.000103973346503033	0.00125209516213418	Ns
Abhd14b	Abhd14b	116.238529793281	1.02448204208813	0.312802161568963	3.27517571154082	0.00105596272089315	0.00778858329376583	Ns
Abhd15	Abhd15	47.137112627566	0.118150886680985	0.351383386096547	0.33624494314743	0.736686164121035	0.856208997633368	Ns
Abhd18	Abhd18	175.56213048882	-1.16064	0.375141722820247	-3.09387	0.00197561897472803	0.0126119424025407	Ns
Abhd2	Abhd2	4461.9272192655	-0.130554	0.142845621668346	-0.913955	0.360740713565214	0.564409115858299	Ns
Abhd3	Abhd3	29.2331668241036	0.949723549510409	0.662026082900932	1.43457119596983	0.151409327511224	0.322128171659288	Ns
Abhd4	Abhd4	963.358026586206	-0.225031	0.170138162932359	-1.32264	0.185956555363883	0.370151107922072	Ns
Abhd5	Abhd5	776.814602529897	0.148834251029093	0.150107575699738	0.991517252445728	0.321433072285881	0.52350737042825	Ns
Abhd6	Abhd6	115.607978601819	0.330847654208555	0.250386753510599	1.32134647528209	0.18638586419138	0.37041563449016	Ns
Abi1	Abi1	3494.36481427236	-0.505356	0.218453890058955	-2.31333	0.0207045254676214	0.0750630031654512	Ns
Abi2	Abi2	455.055291133315	-0.102919	0.15607545163334	-0.659418	0.509627289876584	0.694606749532616	Ns
Abi3	Abi3	208.609210049071	0.594159515188349	0.256570046707948	2.31577895709968	0.0205703407479339	0.0747437365293279	Ns
Ablim2	Ablim2	32.4571892618875	-0.057318	0.745300212575647	-0.076906	0.938698344768866	0.967966005186621	Ns
Ablim3	Ablim3	615.145311408117	0.527271051803745	0.212833857714124	2.47738333302199	0.013234967011188	0.0538899733578307	Ns
Abraxas1	Abraxas1	84.010600888272	0.0713708043367529	0.279801150456073	0.255076879492523	0.798663721129069	0.891856278498188	Ns
Abt1	Abt1	305.106247172259	-0.0561332	0.188312904800469	-0.298085	0.765638657439115	0.873447810831278	Ns
Abtb1	Abtb1	526.482386478278	-0.148033	0.179452131374805	-0.824915	0.409419954786215	0.608869948491717	Ns
Abtb2	Abtb2	1049.09304616617	-0.939333	0.342774863068184	-2.74038	0.00613681642340097	0.0296996781173467	Ns
AC122413.2	AC122413.2	1.17200837280335	1.01321081510335	2.15449546582093	0.470277534196285	0.638156746012257	0.793572381028899	Ns
AC125149.3	AC125149.3	1.3540216938016	-4.00955	2.85375029208272	-1.40501	0.160017560975362	0.334729708962661	Ns
AC154187.2	AC154187.2	141.602744296701	-0.420975	0.2476517650022	-1.69987	0.0891559162622195	0.222132794617806	Ns
AC168977.1	AC168977.1	6.48677407258987	-1.91855	1.66358356308153	-1.15326	0.248801859624906	0.444258728322096	Ns
Acaa1b	Acaa1b	50.6200368392317	0.720876605120534	0.348465629590134	2.06871652153594	0.0385726959141434	0.121851479379015	Ns
Acaca	Acaca	763.304779705533	0.539030560061119	0.148959352058679	3.61864194903843	0.000296153044214722	0.0028113473921103	Ns
Acacb	Acacb	318.937113501363	1.58783928638469	0.268202851824418	5.92029232942007	3.21369866576419e-09	1.82280988322145e-07	Ns
Acad10	Acad10	127.21905698207	0.751005603334593	0.387277380185256	1.93919304808183	0.0524778358125817	0.151400958661731	Ns
Acad11	Acad11	204.83929892902	0.362414600507936	0.18724706413995	1.93548882687455	0.0529303384459029	0.152435074722093	Ns
Acad12	Acad12	120.909250637687	0.570891889260745	0.311962440363417	1.83000199830368	0.0672496400284091	0.180905837439477	Ns
Acad9	Acad9	376.50974090466	0.327568397062761	0.17010590441414	1.92567329271101	0.0541451806925672	0.154950285009204	Ns
Acadl	Acadl	3142.83126453113	-0.201034	0.127660085776054	-1.57476	0.115311763390952	0.265873301607107	Ns
Acads	Acads	393.588715587485	0.393198708439111	0.209308892503964	1.87855711114454	0.0603049919951824	0.167343402444557	Ns
Acap2	Acap2	3025.56156492637	-0.0580326	0.112684420030479	-0.515001	0.60655233088547	0.77103649053841	Ns
Acap3	Acap3	443.529573402092	0.452476476277647	0.235435992787879	1.92186619777085	0.0546225960854287	0.156119609471681	Ns
Acat1	Acat1	932.840919324497	0.405850641342288	0.139764042229409	2.90382729970076	0.00368631438972022	0.0201919606166037	Ns
Acat2	Acat2	436.31950771652	-0.365915	0.198034590541515	-1.84773	0.064641199645629	0.175891045521711	Ns
Acat3	Acat3	108.174196791807	0.281920624968105	0.321330229133731	0.877354818835844	0.38029394552979	0.581722561770488	Ns
Acbd4	Acbd4	331.735966452516	0.27194554358448	0.208414383812901	1.30483097475946	0.191950409319532	0.377184383045344	Ns
Acbd6	Acbd6	599.942583135569	0.0033711884640755	0.128293389178185	0.026277179873963	0.979036256448068	0.988710700004174	Ns
Accs	Accs	138.081459398938	-0.599825	0.309998169947863	-1.93493	0.0529987399613569	0.15259332642681	Ns
Acd	Acd	399.300809442425	-0.174992	0.156112317799502	-1.12094	0.262314781993731	0.45880306690759	Ns
Ace	Ace	20949.0877929606	1.36935202256439	0.269137719178194	5.08792311514594	3.62006065270589e-07	1.12218372737411e-05	Ns
Ace2	Ace2	229.332761919747	-0.315799	0.252179793731925	-1.25228	0.210469599564151	0.400085663882225	Ns
Ace3	Ace3	27.1685151408274	2.85212939491773	0.505480559574226	5.64241164352616	1.67684595079476e-08	8.02039959824726e-07	Up
Acer3	Acer3	1087.78060266506	-0.549245	0.137702924088486	-3.98862	6.64589766977587e-05	0.000872581749605758	Ns
Acin1	Acin1	2312.02169348475	-0.109628	0.115782147896358	-0.946851	0.343714604784824	0.54739554635393	Ns
Ackr1	Ackr1	166.896018679162	-1.07716	0.294820671061376	-3.65362	0.000258572304218684	0.00251780619661524	Ns
Ackr2	Ackr2	1452.54467984308	-0.61338	0.12607807866576	-4.86508	1.14409904011807e-06	2.92312151150888e-05	Ns
Ackr4	Ackr4	7.31468736988045	2.25756986580422	0.848514430398056	2.66061458111578	0.00779981835104486	0.0358949855473643	Ns
Acly	Acly	3502.18401130305	-0.0421864	0.137043149455582	-0.307833	0.758209247285431	0.868800575879387	Ns
Aco1	Aco1	1757.28341336339	-0.169654	0.117297211006016	-1.44636	0.148077134550922	0.317038945759618	Ns
Aco2	Aco2	2574.15099471868	0.193667820491779	0.138196480999604	1.40139473227494	0.161096066646131	0.336241725857169	Ns
Acod1	Acod1	23271.6664270748	-2.50617	0.767848339685013	-3.26389	0.00109892848977399	0.00801733826158832	Down
Acot1	Acot1	428.743955934473	-0.00955639	0.27949513112538	-0.0341916	0.972724358056414	0.98551987282611	Ns
Acot11	Acot11	110.681459033823	0.446663319410748	0.237640189154316	1.87957820181964	0.0601655863835968	0.167003008836241	Ns
Acot13	Acot13	171.584156669573	0.634364978857596	0.247174461961797	2.56646651042632	0.0102740545835963	0.044063846955129	Ns
Acot2	Acot2	193.912	0.427493002799988	0.215085422964906	1.98754986231558	0.0468614960787955	0.140783053897737	Ns
Acot6	Acot6	26.099542473752	0.575610407996357	0.413311542290788	1.39267924821558	0.163716806602801	0.3396494978241	Ns
Acot8	Acot8	214.720317662527	-0.0868167	0.202385673337081	-0.428967	0.667947395465783	0.813866210249742	Ns
Acot9	Acot9	1191.39072154579	-0.688703	0.175171911065884	-3.93158	8.43884964967643e-05	0.0010569922706535	Ns
Acox2	Acox2	179.747557394406	-1.37072	0.28984862076788	-4.7291	2.2551381294357e-06	5.20742286787819e-05	Ns
Acoxl	Acoxl	49.0901520782581	-1.13625	0.375368280199384	-3.02703	0.00246971404149795	0.0148626296826689	Ns
Acp1	Acp1	270.802725101618	-0.118101	0.148522964169851	-0.795169	0.426514910814686	0.623342585452435	Ns
Acp2	Acp2	1826.0303756662	0.0767964430827664	0.165115154350013	0.465108386841177	0.641853840280338	0.796280617250673	Ns
Acp5	Acp5	2063.7008450905	-0.580902	0.22040705359252	-2.63559	0.00839914658098797	0.0379752566021234	Ns
Acp6	Acp6	169.828918260612	0.471309167508946	0.25831377567087	1.82456071607061	0.0680673461196034	0.182370329329424	Ns
Acpp	Acpp	220.929867029884	-0.787604	0.324117390863925	-2.43	0.0150989607331567	0.0596127401285597	Ns
Acrbp	Acrbp	24.6647473269471	0.312982372020364	0.432937308850163	0.72292769789606	0.469724305699211	0.660209704355327	Ns
Acsbg1	Acsbg1	151.445319809065	-0.589409	0.339916658649601	-1.73398	0.0829212386462766	0.211526541759245	Ns
Acsf3	Acsf3	131.03947843027	0.0520106417782896	0.211900417129644	0.245448510591976	0.806109171466416	0.896054004588013	Ns
Acsl5	Acsl5	3972.61145870326	-0.19511	0.153684674322906	-1.26955	0.204246442876821	0.392374538187072	Ns
Acsm3	Acsm3	4.05102853448805	1.4807938204903	1.22201444464433	1.21176458018161	0.22560251032923	0.418455408344749	Ns
Acss1	Acss1	404.984871281485	0.0642695689494491	0.14867299428157	0.432288118363511	0.665532021651032	0.812023116653551	Ns
Acss3	Acss3	50.4951	1.32433385935117	0.595321323893263	2.22456983514438	0.0261101295257136	0.0903640734269365	Ns
Actb	Actb	56511.1174869856	-0.174106	0.169595254579431	-1.0266	0.304609196343544	0.50622424894831	Ns
Actg1	Actg1	26625.2594908451	-0.394955	0.268381152073219	-1.47162	0.141123493115231	0.306686763582218	Ns
Actg2	Actg2	292.757470431066	1.80558187031033	0.18500895235679	9.7594297319638	1.6809776893413e-22	9.53450545394385e-20	Ns
Actl6a	Actl6a	589.694595963026	0.00969532758230289	0.122939928961775	0.0788623164514547	0.937142136967629	0.967152511077218	Ns
Actn1	Actn1	6517.81071486733	-0.321313	0.182043452394822	-1.76504	0.0775575106106712	0.201237968977002	Ns
Actn2	Actn2	177.815574886164	0.588550809207002	1.34600428057092	0.437257754453324	0.661924429066599	0.809334087121342	Ns
Actn4	Actn4	7798.43186240624	0.000395713564786652	0.120110907445687	0.00329456810544531	0.997371319729514	0.998868213208405	Ns
Actr10	Actr10	1223.04182318908	-0.417846	0.108951345237029	-3.83516	0.000125482883113751	0.00144222677410577	Ns
Actr1a	Actr1a	2718.68691121318	-0.117812	0.103746312444469	-1.13558	0.256131650306106	0.452006384112252	Ns
Actr3	Actr3	11794.6499255291	-0.875009	0.238068646596555	-3.67545	0.000237432807714454	0.00234701928930702	Ns
Actr5	Actr5	258.325	-0.141679	0.184339352539862	-0.768577	0.442144661639901	0.636751179591601	Ns
Actr6	Actr6	92.0845657964585	-0.101214	0.256564636205747	-0.394499	0.693212957901558	0.832735564646726	Ns
Acvr1	Acvr1	444.072917073579	0.124444600795768	0.173486303953984	0.717317	0.473178784222287	0.6634369923198	Ns
Acvr1b	Acvr1b	3446.66214489305	-0.90257	0.166908734547484	-5.40756	6.38878341178006e-08	2.57915868410082e-06	Ns
Acvr2b	Acvr2b	63.3318187444695	0.165399787963128	0.456522595159297	0.362303618083601	0.717125154742319	0.846402505168201	Ns
Acvrl1	Acvrl1	6541.77288355012	0.395870502600235	0.230537020197304	1.71716673643752	0.0859487113493328	0.2169438032015	Ns
Acy1	Acy1	155.940711687941	0.889377647645109	0.296151322314675	3.00311894842767	0.00267227962897034	0.0158134272879705	Ns
Acy3	Acy3	57.1942480433629	0.261513596506918	0.41658820094451	0.627750848233342	0.530167169471552	0.711019340467221	Ns
Acyp1	Acyp1	56.1683747516821	0.380073102154282	0.318528683093219	1.19321468466641	0.23278530501791	0.426334598017948	Ns
Acyp2	Acyp2	100.815409065917	-0.19326	0.33761113132813	-0.572434	0.567028272855499	0.740336597052988	Ns
Ada	Ada	350.01426743002	-0.713968	1.19212603783253	-0.598903	0.549237382956491	0.726679364620764	Ns
Adal	Adal	172.194500763027	0.372067638824533	0.225378692488087	1.65085543232619	0.0987680980617553	0.238135027505325	Ns
Adam10	Adam10	2491.65108411901	0.098636966993192	0.103589816741321	0.952187870353158	0.341001711465039	0.544297652294837	Ns
Adam11	Adam11	35.1325935354637	0.928108236750405	0.475356654335221	1.95244608082399	0.0508853	0.148620613915172	Ns
Adam12	Adam12	74.7607598541136	2.52238694309767	0.391619181581327	6.44091776330381	1.18753207605357e-10	9.97878805240868e-09	Up
Adam17	Adam17	3164.42746974548	-0.70469	0.267730847235803	-2.63208	0.00848629630669165	0.038308215401158	Ns
Adam22	Adam22	97.6063199609799	-0.868232	0.273898246281501	-3.16991	0.00152487849992163	0.0104014914523122	Ns
Adam28	Adam28	220.902630210405	-0.700615	0.360104180550937	-1.94559	0.0517040212568184	0.150037819825132	Ns
Adam33	Adam33	13.4134821103005	0.620170742915529	0.735034815102251	0.843729752895115	0.398820437557437	0.598283396409886	Ns
Adamdec1	Adamdec1	94.8200876413562	0.303598418682804	0.334360910603031	0.907996147442156	0.363880257102459	0.567462023402964	Ns
Adamts1	Adamts1	3637.04226975675	0.0550412998258945	0.142389480887911	0.386554536772438	0.69908602068455	0.836157096570493	Ns
Adamts10	Adamts10	699.341125493905	0.686586377058373	0.343311371879846	1.99989407079317	0.0455117035486052	0.137602549321796	Ns
Adamts12	Adamts12	87.7768817837457	0.128973800300817	0.279136167308932	0.462046181776496	0.644048202968233	0.797239598791836	Ns
Adamts14	Adamts14	227.039383937321	-0.320657	0.212370555425572	-1.5099	0.131070069298597	0.291369560282831	Ns
Adamts17	Adamts17	22.8651775425516	1.5666494744167	0.605487182542695	2.58741971685954	0.00966977263705863	0.0420543237774681	Ns
Adamts3	Adamts3	49.9119342778109	-0.104258	0.305688858712246	-0.341058	0.733059610983717	0.853853732622752	Ns
Adamts5	Adamts5	264.792563564904	0.880544242817008	0.31198915477734	2.82235529451475	0.00476723304467139	0.0244958688103226	Ns
Adamts6	Adamts6	77.8374970653071	0.770598147258319	0.284773934149248	2.70599958370647	0.00680991313352107	0.0322359859918997	Ns
Adamts7	Adamts7	107.178404156816	0.293167006779177	0.345295830382606	0.849031413018608	0.395863812980771	0.595461791150229	Ns
Adamts8	Adamts8	298.483095819309	-0.0446418	0.229568389922234	-0.19446	0.845815931602246	0.920201009695587	Ns
Adamtsl1	Adamtsl1	84.2106043049409	1.68863247055416	0.520989879381432	3.24120014108347	0.00119027584478291	0.00856756927869119	Ns
Adamtsl3	Adamtsl3	134.611692636544	0.96175634292862	0.308984964013485	3.11263153532172	0.00185427363356378	0.0120353037806012	Ns
Adamtsl4	Adamtsl4	1775.50232210883	-0.778903	0.208950673916859	-3.72769	0.000193243253777115	0.00201714675012911	Ns
Adamtsl5	Adamtsl5	386.194678305881	0.910125420641364	0.220278142113065	4.13171008212977	3.60074392168009e-05	0.000529790389721647	Ns
Adap1	Adap1	474.823857310842	-0.0687819	0.233729392781445	-0.29428	0.768543882227977	0.875337530119897	Ns
Adar	Adar	1852.33826130553	-0.703612	0.230632773318962	-3.05079	0.00228240428000509	0.0139694201492866	Ns
Adat1	Adat1	71.1295250577275	0.455255643893509	0.253817860357499	1.79363124112814	0.0728720466487153	0.1924256278359	Ns
Adat2	Adat2	69.349172920042	0.0677082971138771	0.272730615610557	0.248260713093393	0.803932694012939	0.894715809258287	Ns
Adck1	Adck1	174.465678909532	0.193861489464185	0.178365299243684	1.08687895171431	0.277090309576561	0.475323222718359	Ns
Adck2	Adck2	193.956282877403	0.256034468982877	0.193765341503962	1.32136359885414	0.18638015729647	0.37041563449016	Ns
Adck5	Adck5	146.078679466396	0.384560824565723	0.205856501138514	1.86810143201144	0.0617479339969339	0.170057917761888	Ns
Adcy2	Adcy2	173.746670637528	1.34892013962624	0.234318635737687	5.75677702876488	8.57350325607032e-09	4.40080637723356e-07	Ns
Adcy3	Adcy3	230.923222977498	0.359787371082428	0.247567201072807	1.45329175077848	0.146142766723346	0.313900094631694	Ns
Adcy5	Adcy5	148.154031403492	0.931119353042808	0.382212677335572	2.43612891004479	0.0148453929385475	0.0588743447190502	Ns
Adcy6	Adcy6	835.800302387568	0.609394375609829	0.176543345948933	3.45181163489505	0.000556836314403931	0.00460740419445528	Ns
Adcy8	Adcy8	302.023821766541	0.753077736246678	0.287916154116294	2.61561473880516	0.00890669906246744	0.0396536868777985	Ns
Adcy9	Adcy9	267.178401832978	0.766320999618579	0.232365571803726	3.29791110477362	0.000974069672789913	0.00729362796576157	Ns
Adcyap1r1	Adcyap1r1	49.7164307637369	1.03185257696469	0.444895941774954	2.31931218083946	0.020378115440025	0.0743548863144559	Ns
Add1	Add1	3107.25565201413	0.469171191740209	0.106774366035772	4.39404333792087	1.11261620321723e-05	0.000198451544171324	Ns
Add3	Add3	2101.56151190068	0.862859491032414	0.181789211576548	4.74648348793284	2.06983613150791e-06	4.86132941528483e-05	Ns
Adgb	Adgb	139.541488985333	0.194189806169477	0.284906239308838	0.681591974400308	0.495496991136875	0.681571221954251	Ns
Adgra2	Adgra2	1093.16974976846	1.70553544239253	0.286644095875354	5.95001071689323	2.68124932238314e-09	1.53812654482134e-07	Ns
Adgrb3	Adgrb3	0.937070019415409	-2.24964	3.22904859683756	-0.696687	0.485998431468932	0.672968923613836	Ns
Adgre1	Adgre1	1386.62657786595	0.69869627320024	0.22498993854202	3.10545563827401	0.00189986116681762	0.0122593999296809	Ns
Adgre4	Adgre4	375.451590363591	-0.00306299	0.205361141970697	-0.0149152	0.988099865588994	0.993882326231739	Ns
Adgre5	Adgre5	6655.23743072714	0.0936050630788592	0.172345930271182	0.543123141530374	0.587045020280376	0.75498827238758	Ns
Adgrf1	Adgrf1	7.69476236678683	-0.973063	0.80042317568436	-1.21569	0.224104450979331	0.416760801952382	Ns
Adgrf5	Adgrf5	16991.5113426824	-0.137205	0.162861096941825	-0.842468	0.399526112795706	0.598866837150435	Ns
Adgrg2	Adgrg2	89.2475191329436	-0.314583	0.270347549488084	-1.16362	0.244576038322613	0.440042914945555	Ns
Adgrg5	Adgrg5	144.281420785096	-0.103	0.320954073231461	-0.320918	0.74827264304213	0.862818140137215	Ns
Adgrg6	Adgrg6	563.002232481587	0.718215804661469	0.248682564004706	2.88808267493927	0.00387597981432459	0.0209676275697177	Ns
Adgrl1	Adgrl1	598.077570331597	0.964042471124582	0.203506943621502	4.73714780424191	2.16747087691123e-06	5.04882743894888e-05	Ns
Adgrl2	Adgrl2	2562.78944516433	0.174712529338511	0.139068386971302	1.25630657796127	0.209004837917908	0.398345242160744	Ns
Adgrl3	Adgrl3	717.010528970087	0.411689315185475	0.318962852963662	1.29071241795162	0.196803417033025	0.383465812920411	Ns
Adgrl4	Adgrl4	2172.17788237321	0.555542315632911	0.389348336650112	1.42685	0.153622660510448	0.325650865688854	Ns
Adh5	Adh5	1020.66188326615	-0.0524877	0.166624155167191	-0.315007	0.752756508755498	0.865437299617145	Ns
Adh6b	Adh6b	3.22128858353414	-0.153287	1.18434725695009	-0.129427	0.897019462574986	0.947642836976219	Ns
Adhfe1	Adhfe1	63.3904740723013	0.55909605774753	0.473439167476322	1.18092480756884	0.237632595349991	0.431727123902995	Ns
Adi1	Adi1	217.282241375109	1.11712495439523	0.209502365314525	5.33227848152497	9.69880475058761e-08	3.59553075459692e-06	Ns
Adipor1	Adipor1	4381.87478677145	-0.357502	0.164797675234191	-2.16934	0.0300570888314599	0.100997516500024	Ns
Adipor2	Adipor2	3040.18542993319	-0.335053	0.148176545389319	-2.26117	0.0237486266780091	0.0837700314164601	Ns
Adk	Adk	922.01743532827	0.145573007982809	0.222505276119948	0.654245195985077	0.512953847754308	0.697829029787076	Ns
Adnp	Adnp	136.952859078714	-0.00745728	0.227534572716464	-0.0327743	0.973854580624571	0.986076505620479	Ns
Adnp2	Adnp2	858.43394847497	-0.638975	0.240102880598935	-2.66126	0.00778499246440345	0.0358516385211921	Ns
Adora1	Adora1	153.395951887973	-0.377656	0.287637265379209	-1.31296	0.189196660486776	0.374440002722976	Ns
Adora2a	Adora2a	1286.51877784464	-0.874815	0.241021763802728	-3.62961	0.000283850645155201	0.00271706158204959	Ns
Adora2b	Adora2b	1383.79817181468	-0.709379	0.2340292057888	-3.03116	0.00243619289576896	0.014705436281986	Ns
Adora3	Adora3	174.224445990927	-0.8993	0.279551268048045	-3.21694	0.00129564424484003	0.00918347000847326	Ns
Adprh	Adprh	1385.6006662738	-0.15829	0.187770485340366	-0.842996	0.399230428777447	0.598602503779032	Ns
Adprm	Adprm	263.870126040301	-0.238774	0.150679710241409	-1.58464	0.113047347376035	0.262257278750759	Ns
Adra1a	Adra1a	52.9233255365423	2.45051451156229	0.434746929877479	5.63664592698307	1.73394109297393e-08	8.19576156612345e-07	Up
Adra1b	Adra1b	54.0423137219983	2.23789643173872	0.504831444710311	4.43295768357475	9.29491143917556e-06	0.000170893801241503	Up
Adra1d	Adra1d	55.7914853363389	-0.528226	0.309905065272022	-1.70448	0.0882918095808793	0.220612838741298	Ns
Adra2b	Adra2b	3.61942924288113	1.89477710913199	1.66325245856884	1.13919994488532	0.25461976856425	0.450398667486801	Ns
Adrb1	Adrb1	608.302119025102	1.68342705802148	0.307795622367653	5.46930149646728	4.51812620974988e-08	1.89127762816984e-06	Ns
Adrb3	Adrb3	12.142172541132	2.47133565483058	0.816465369352003	3.02687137458381	0.00247099079526741	0.0148626296826689	Ns
Adsl	Adsl	771.214455875099	0.192330158087457	0.126181685484158	1.52423196242376	0.127450776331498	0.285111734708049	Ns
Adssl1	Adssl1	732.852932937121	-0.564344	0.300583964009217	-1.87749	0.0604508055487103	0.167543107291612	Ns
Aebp1	Aebp1	1401.40520368851	0.494109898907296	0.207044125546974	2.38649562068928	0.0170098099562076	0.0647514376319529	Ns
Aebp2	Aebp2	1879.61003803345	-0.432842	0.191268263146018	-2.26301	0.0236351856534016	0.0835024816040883	Ns
Aes	Aes	3240.62507029398	0.64186190172498	0.112422990343897	5.70934734756255	1.13410224868395e-08	5.64265610046961e-07	Ns
Afap1l2	Afap1l2	228.978938802586	0.899670941155368	0.242957551029863	3.70299641785896	0.000213067891772404	0.00216580839091949	Ns
Afdn	Afdn	4399.07950054647	-0.183688	0.136735578963808	-1.34338	0.179148800925856	0.36034605557125	Ns
Aff1	Aff1	5018.05826494322	-0.864036	0.285266860648137	-3.02887	0.00245469776600524	0.0147817490267236	Ns
Aff4	Aff4	3771.32255738057	-0.512016	0.208848015868321	-2.45162	0.0142214707152702	0.0569059484282274	Ns
Afg1l	Afg1l	113.932148604776	1.15715783596352	0.325104859847236	3.55933724431944	0.000371791856576666	0.0033730666406855	Ns
Afg3l1	Afg3l1	979.275259869648	0.122498671179505	0.108356209438285	1.13051823992861	0.258257917087086	0.453930726049275	Ns
Afg3l2	Afg3l2	833.910623038783	-0.0746415	0.165680336271761	-0.450515	0.652338993863476	0.803663504168904	Ns
Afmid	Afmid	38.1902034473573	-0.395849	0.407297170260281	-0.971893	0.33110400463231	0.533377425241256	Ns
Aga	Aga	206.41674920002	0.340556496465484	0.190183466321055	1.79067351675344	0.0733457019469423	0.19334757634619	Ns
Agap1	Agap1	1130.87913093573	0.283661101776827	0.173224554378212	1.63753402509838	0.101518935522568	0.242824496815919	Ns
Agap2	Agap2	320.07424249366	-0.433051	0.241954446844397	-1.7898	0.0734853424570512	0.193594455372222	Ns
Agap3	Agap3	1214.82519598416	0.161421069353764	0.157200778062211	1.02684650383781	0.304492747773121	0.506217875693607	Ns
Agbl2	Agbl2	84.8024539877505	-0.0155454	0.369616480292009	-0.0420582	0.966452287097894	0.982562712389184	Ns
Agbl3	Agbl3	88.6472665805457	-0.338661	0.307058772026651	-1.10292	0.270061706518268	0.467436679698388	Ns
Agbl5	Agbl5	207.145182699536	-0.201539	0.177394421849045	-1.13611	0.255912423398481	0.451910107570419	Ns
Ager	Ager	17843.2313999421	0.138703479151181	0.211898493904237	0.65457510620092	0.512741356067631	0.697761269581479	Ns
Agfg1	Agfg1	2808.78188026309	0.0393994391723439	0.108090619977387	0.364503776373809	0.715481854345657	0.84543335197152	Ns
Aggf1	Aggf1	1131.64891358656	-0.205224	0.109040171423037	-1.8821	0.0598228526870044	0.166249495561337	Ns
Agk	Agk	238.635132424025	0.216268259841884	0.164637959872871	1.31359900237394	0.188981184630928	0.374201877893741	Ns
Agmo	Agmo	70.0315091639388	1.08852392855254	0.322885943341584	3.3712335609512	0.000748323852404182	0.00591566953426693	Ns
Ago1	Ago1	961.022336645572	0.74698361742694	0.142932448083823	5.22613043742782	1.73094271403965e-07	6.00483613090697e-06	Ns
Ago2	Ago2	2715.10662931744	-0.447172	0.265327850325631	-1.68536	0.091919729622106	0.226386759190875	Ns
Agpat1	Agpat1	1083.11842927862	0.312133040574374	0.125832754677737	2.48053888173839	0.0131183955628336	0.053569143003882	Ns
Agpat2	Agpat2	594.990285389255	-0.102167	0.134856810449761	-0.757595	0.448693533210224	0.643386555225565	Ns
Agpat4	Agpat4	882.534783213256	-0.252386	0.154302807150975	-1.63565	0.101911891348899	0.243592181934662	Ns
Agpat5	Agpat5	949.537963940415	-0.816883	0.219749824376812	-3.71733	0.000201338090084468	0.00207823411639509	Ns
Agtr1a	Agtr1a	131.471590731441	-0.0406263	0.428771228059799	-0.0947506	0.924512959021601	0.960673720540537	Ns
Agxt	Agxt	4.76354041893132	-1.53997	1.09947673773977	-1.40064	0.161322635465142	0.336405142778781	Ns
Ahctf1	Ahctf1	1670.27739747701	-0.39466	0.166600659030481	-2.3689	0.0178410930895853	0.0671274825898027	Ns
Ahcy	Ahcy	261.385413479805	-0.0244555	0.21985404509864	-0.111235	0.911429872827218	0.953454488874212	Ns
Ahcyl2	Ahcyl2	795.977386788646	0.417425162850756	0.12436302084636	3.35650549504141	0.00078934152349842	0.00615838393574008	Ns
Ahdc1	Ahdc1	488.180169358518	0.911283597112454	0.178208908569533	5.11356926220607	3.16127766634528e-07	1.01018405202876e-05	Ns
Ahi1	Ahi1	234.85308523899	0.119815289445861	0.158284578936525	0.756961229267372	0.449073090597096	0.643705476337309	Ns
Ahnak	Ahnak	21266.9163405217	0.052556096598345	0.116483106930014	0.45119071755119	0.651852099194953	0.803468060541928	Ns
Ahr	Ahr	1101.23296596518	0.760060185735715	0.19268104767423	3.94465462436536	7.99150744708443e-05	0.00101404541923631	Ns
Ahsa1	Ahsa1	998.460716320422	0.205963867701043	0.134813321091273	1.52777089113915	0.126569431903265	0.283637834256892	Ns
Ahsa2	Ahsa2	169.000864327729	0.21628195176779	0.209467814864824	1.03253071077943	0.301823568513429	0.503586786471002	Ns
AI182371	AI182371	40.2652276322006	-0.722651	0.331272624377299	-2.18144	0.0291510272783816	0.0984780385485293	Ns
AI413582	AI413582	233.041235703545	0.246327631723237	0.245506828730688	1.0033433000491	0.31569525105288	0.517820550599171	Ns
AI429214	AI429214	66.5405213769262	0.191674860710999	0.270353861379268	0.70897770696941	0.478338311129171	0.667355774375761	Ns
AI597479	AI597479	385.383	0.121301764905712	0.147070807406728	0.824784789344693	0.409493783754864	0.608899919113275	Ns
AI606181	AI606181	170.599012540663	-0.224504	0.173828474836703	-1.29153	0.196521471706743	0.383315550005187	Ns
AI987944	AI987944	226.962730894834	-0.0585509	0.183077230428073	-0.319815	0.749108342746228	0.863079935010483	Ns
Aida	Aida	1117.05302780173	0.0481980894142592	0.162861860428944	0.295944607824787	0.767272383938545	0.874904121018606	Ns
Aif1	Aif1	240.556579100541	0.924177429932166	0.336312079674565	2.74797572191416	0.00599644490630516	0.02921978995581	Ns
Aif1l	Aif1l	68.3195719722061	1.28316717328649	0.360451364643986	3.5598899023558	0.000371010306590003	0.00336968848515372	Ns
Aifm1	Aifm1	571.199202205135	-0.108674	0.142140604401106	-0.764551	0.44453869192046	0.639225113594334	Ns
Aig1	Aig1	333.93919610417	0.172135654460198	0.164586255804293	1.04586894950015	0.295621541983985	0.496672211532335	Ns
Aim2	Aim2	220.669667166136	0.141557130476741	0.251930167726915	0.561890351417479	0.574190727918218	0.745265402460442	Ns
Aimp2	Aimp2	263.730437261303	-0.162642	0.201821237520081	-0.805872	0.420316835996236	0.618989249323809	Ns
Aip	Aip	962.547453188444	0.217521991501599	0.121305635805676	1.79317300516899	0.072945265090427	0.192574141770026	Ns
Ak1	Ak1	231.665807086003	1.71229971228921	0.386672946781768	4.42828940203981	9.49833995255892e-06	0.000174069738969028	Ns
AK157302	AK157302	200.968131419127	-0.411775	0.207630492027549	-1.98321	0.0473436844219891	0.141631528502913	Ns
Ak2	Ak2	1197.69140143185	-0.181128	0.180129859995853	-1.00554	0.314636453028876	0.516831150182387	Ns
Ak3	Ak3	1066.59045875668	0.703354039813936	0.212112814572643	3.31594317500821	0.000913343983266636	0.00693041748908142	Ns
Ak4	Ak4	496.130888492013	-3.44993	0.965170184899603	-3.57443	0.00035099821106855	0.00321365916574789	Down
Ak6	Ak6	173.844331105902	0.0109039747983217	0.221704660461742	0.0491824338541737	0.960773910077486	0.980228355168018	Ns
Ak7	Ak7	146.618852882488	0.452696497736765	0.293380379481072	1.5430360358027	0.122822032779525	0.277704302500601	Ns
Ak8	Ak8	35.5786573210955	0.25547552368018	0.433068527789463	0.589919394476016	0.555244690863072	0.730198907158671	Ns
Ak9	Ak9	33.208195115118	0.178421524389184	0.496759557042829	0.359170793716206	0.719467324103311	0.847882088791354	Ns
Akap1	Akap1	466.246023997339	0.0882228744340313	0.152266180086479	0.579399012859754	0.562319970036328	0.736260126972773	Ns
Akap11	Akap11	1334.67441885066	0.0148370369886754	0.133323583377585	0.111285915160677	0.911389624099349	0.953454488874212	Ns
Akap12	Akap12	11979.2682465811	-2.12019	0.419539664604427	-5.05361	4.33527369089196e-07	1.29419328288101e-05	Down
Akap13	Akap13	5237.28687609817	-0.220926	0.198237477090692	-1.11445	0.265085328884939	0.462309139923079	Ns
Akap17b	Akap17b	67.3619737921249	0.635601699301084	0.321876772549936	1.97467401659894	0.0483051534342675	0.143266356220312	Ns
Akap5	Akap5	2759.89834155306	1.1417051527571	0.331529753067637	3.44374868980213	0.000573708699697807	0.00472632642655913	Ns
Akap6	Akap6	34.9651784189908	1.51182547008241	0.62872796320518	2.40457806644276	0.0161911476141345	0.0626352688890392	Ns
Akap7	Akap7	326.488459914764	0.141100491401745	0.203413086633709	0.693664767281311	0.487892466201774	0.674135461217165	Ns
Akap8l	Akap8l	434.464552883233	-0.107273	0.211851713680444	-0.506358	0.612605362256714	0.775083117269703	Ns
Akip1	Akip1	161.945180844598	0.365237820105598	0.19021400033257	1.92014162715161	0.0548400124719859	0.156386400573707	Ns
Akirin1	Akirin1	1883.43433012757	-0.575649	0.180960474850128	-3.18107	0.00146729773081058	0.0100940118000698	Ns
Akirin2	Akirin2	771.58486220236	-0.0992428	0.122599743746562	-0.809486	0.418235520197424	0.617366784791097	Ns
Akna	Akna	2048.85808368223	-0.399174	0.243460795261098	-1.63958	0.10109180723241	0.242142200431685	Ns
Akr1b10	Akr1b10	146.469248140908	0.74244352758397	0.227729796308364	3.26019493109564	0.00111335666627692	0.0081012944337687	Ns
Akr1c13	Akr1c13	79.3576578053102	-0.27226	0.306952446803804	-0.886977	0.375091101556536	0.576562798923759	Ns
Akr1c14	Akr1c14	2725.51553222237	-0.679019	0.368457555058046	-1.84287	0.0653481657189513	0.177261977980819	Ns
Akr1c19	Akr1c19	15.2886074819995	0.399493358546217	0.65585769113378	0.6091159163745	0.542447608384636	0.720887729899085	Ns
Akr1e1	Akr1e1	85.9662678067733	1.14486778065507	0.289612288670002	3.95310498015361	7.71435707113917e-05	0.000987716327483101	Ns
Akr7a5	Akr7a5	220.003840013749	0.727778850548558	0.219182647387812	3.32042184553441	0.000898815211374869	0.00684765598242882	Ns
Akt1	Akt1	4960.47979126977	0.0191500954584564	0.121037734820788	0.158215910821618	0.874286666641324	0.935916575104197	Ns
Akt1s1	Akt1s1	995.624370914735	-0.0940565	0.175044322002641	-0.537329	0.591040116969884	0.758199602726039	Ns
Akt3	Akt3	1249.01069063027	0.502983258153174	0.117301937282106	4.28793649795843	1.80340629672226e-05	0.000297785167831402	Ns
Aktip	Aktip	542.265257683017	0.277872501136008	0.162347939655541	1.71158624941948	0.0869729441400983	0.218472337981682	Ns
Alad	Alad	1412.9072779869	0.596693910968836	0.186549324608215	3.19858521183067	0.00138103712677478	0.00964685047175686	Ns
Alas1	Alas1	2984.59669188821	-0.390178	0.109199688021913	-3.57307	0.000352823024834076	0.0032277616078369	Ns
Alas2	Alas2	640.253638332422	0.543285304924911	0.297405632794484	1.82674853808279	0.0677375866472876	0.181764097338675	Ns
Alcam	Alcam	4054.96981671299	0.0314401169106168	0.135188366318074	0.232565255183599	0.816099009897581	0.901882822043659	Ns
Aldh1a1	Aldh1a1	4621.44746490697	0.319080447288344	0.393834051303921	0.810190094614523	0.417830929595354	0.617070399766889	Ns
Aldh1a2	Aldh1a2	271.349648079794	0.863037464543505	0.508808527223094	1.69619300457418	0.0898493348255439	0.223372968279853	Ns
Aldh1a3	Aldh1a3	711.365859291987	-3.90156	0.367493616049308	-10.6167	2.49298127452249e-26	3.1422643975759e-23	Down
Aldh1a7	Aldh1a7	625.677908017114	0.314975762808976	0.260652721579936	1.20841156347712	0.22688899410754	0.420148342989868	Ns
Aldh1b1	Aldh1b1	53.5427245312282	-0.160958	0.430658553159607	-0.373748	0.70859159662897	0.841876106493584	Ns
Aldh1l1	Aldh1l1	215.737690813203	0.294916559422713	0.243670727043022	1.21030770910223	0.226160840636342	0.419142064397756	Ns
Aldh1l2	Aldh1l2	39.7871504048499	-0.051005	0.557502482604518	-0.0914883	0.927104575336219	0.961868877136828	Ns
Aldh2	Aldh2	5275.05293530986	0.511200696653464	0.247784719278963	2.06308402770366	0.0391046454205676	0.123078060010712	Ns
Aldh3a1	Aldh3a1	168.186555491017	-0.43363	0.666229981457592	-0.650872	0.515129253869007	0.699584132154917	Ns
Aldh3b1	Aldh3b1	941.342470575708	0.384880300485545	0.155592124765876	2.47364897847296	0.0133741029983192	0.054300581393319	Ns
Aldh4a1	Aldh4a1	116.563224565616	0.478423934612593	0.27546745355121	1.73677118093247	0.0824275678272083	0.210546461953282	Ns
Aldh5a1	Aldh5a1	91.535624186982	0.0417822597156833	0.254797799145312	0.163982027536489	0.869745292230224	0.932903800591874	Ns
Aldh6a1	Aldh6a1	639.991285762852	-0.0473789	0.314598134342869	-0.150601	0.880290152210866	0.939064461790489	Ns
Aldoa	Aldoa	13990.6654310946	-0.758137	0.368660413625822	-2.05646	0.0397377626145004	0.124522091108991	Ns
Aldoc	Aldoc	101.296896347167	-0.727928	0.346503448214581	-2.10078	0.0356601012221485	0.11482491861029	Ns
Alg10b	Alg10b	1088.05079300139	-0.0184229	0.134009615301942	-0.137474	0.890656003319627	0.944085376720039	Ns
Alg12	Alg12	280.533287614072	0.169369738374689	0.169198309362657	1.00101318395366	0.31682043454524	0.518685926884398	Ns
Alg13	Alg13	142.572072844939	-0.13239	0.204782446945798	-0.646492	0.517960488354556	0.701773132586198	Ns
Alg14	Alg14	204.79446712841	1.0543256573982	0.209481296238172	5.0330300429279	4.82787430281598e-07	1.42253002834141e-05	Ns
Alg3	Alg3	233.254359846696	0.393070313515952	0.178626009187819	2.20052116320111	0.0277699401134825	0.0946012614556595	Ns
Alg6	Alg6	137.360227523477	0.93635378315852	0.342604995716436	2.73304182620125	0.0062752362868234	0.0302277199310933	Ns
Alg8	Alg8	125.666081028048	0.553669758812624	0.300626781817418	1.84171801150068	0.0655164081892399	0.177552391379197	Ns
Alg9	Alg9	391.298723933152	0.0932416391038174	0.214792461727682	0.434101077634795	0.664215042986026	0.811008677412205	Ns
Alkal1	Alkal1	54.1066776427992	0.45266873029324	0.36181056853607	1.25112080646177	0.21089040554152	0.400659983329929	Ns
Alkbh1	Alkbh1	233.01	-0.333719	0.193193449905019	-1.72738	0.0840990287673376	0.213779134724762	Ns
Alkbh2	Alkbh2	36.0167071617568	1.52794165648094	0.375153616019445	4.07284267360427	4.64427971987483e-05	0.000657736693411487	Ns
Alkbh3	Alkbh3	316.909331202468	-0.244417	0.168006733289342	-1.4548	0.14572343975198	0.313321967503119	Ns
Alkbh4	Alkbh4	151.423149377938	0.184557987366467	0.255147120819516	0.72333948654282	0.46947133902127	0.659935919437087	Ns
Alkbh6	Alkbh6	374.503676365625	-0.575981	0.193617906574071	-2.97484	0.00293146119668853	0.0169665794975687	Ns
Alkbh7	Alkbh7	106.586053456991	0.44258088156642	0.225060354613232	1.96649864134001	0.0492410391164962	0.145239299983758	Ns
Alkbh8	Alkbh8	245.014081672311	0.0281975028888511	0.195931470994255	0.143915128824189	0.885567488979849	0.940977669069634	Ns
Alms1	Alms1	80.0751554384662	0.310458902031425	0.252706808611814	1.22853398266892	0.219246580649565	0.41089265007247	Ns
Alox12	Alox12	72.9700929436462	0.259859479167355	0.291375880208202	0.891835930213829	0.372480880038738	0.574184414072489	Ns
Alox5	Alox5	253.542262338711	-0.740855	0.320546421974025	-2.31122	0.0208204832334928	0.0753436335392482	Ns
Alox8	Alox8	5.43419492751142	-1.36497	1.00003096073857	-1.36493	0.172275069187825	0.35155394582959	Ns
Alpk2	Alpk2	59.5400715060322	-1.45182	0.60339791185981	-2.40608	0.0161247389791886	0.0624510204779501	Ns
Alpk3	Alpk3	48.9966701929304	0.26232649570754	0.589862872311892	0.444724541959023	0.656518831335361	0.806401699975535	Ns
Alpl	Alpl	921.670614763701	-0.197869	0.170017967384234	-1.16381	0.244499622230175	0.43997520853095	Ns
Als2cr12	Als2cr12	5.74754636932951	0.186248360987179	1.00757845086661	0.184847503265863	0.853348647604213	0.923396387101328	Ns
Alx1	Alx1	0.954773410774256	-2.2786	3.21903555698558	-0.707853	0.479036839220013	0.667755456391229	Ns
Amacr	Amacr	91.2057772758617	0.42425267345813	0.251657927017738	1.68583075639905	0.0918284019718064	0.226229482909696	Ns
Amd1	Amd1	1072.69316407121	0.676406306978231	0.14008780090157	4.82844546509437	1.37603005590359e-06	3.40822815593238e-05	Ns
Amd2	Amd2	112.983607087106	0.408269775144954	0.346405833337152	1.17858804862443	0.238562252910149	0.432864755739513	Ns
Amer1	Amer1	494.450222644362	0.229278535865763	0.16889596975048	1.35751336283802	0.174618150441403	0.354346166490194	Ns
Amfr	Amfr	3837.47477835845	-0.239822	0.0969387728162162	-2.47395	0.0133628952092005	0.0542745017018153	Ns
Amhr2	Amhr2	26.5395707028006	0.773769282825637	0.576537238160471	1.34209766795717	0.179564329939863	0.360782458171768	Ns
Amigo1	Amigo1	175.223720669456	0.860884952156786	0.272753066480993	3.15627964614204	0.00159795576170881	0.0107628811074885	Ns
Amigo3	Amigo3	111.721743035391	-0.39859	0.308327422319682	-1.29275	0.1960979693373	0.382682842622111	Ns
Ammecr1	Ammecr1	238.838404082367	-0.119436	0.17540126688528	-0.680932	0.495914636311195	0.681732384187373	Ns
Amn1	Amn1	307.30484044978	-0.306116	0.178344304431641	-1.71643	0.0860827391013856	0.217101510085842	Ns
Amot	Amot	108.698011498411	0.509446504206654	0.39968411593816	1.27462284311913	0.202442768202928	0.390762423429302	Ns
Amotl1	Amotl1	2583.27257572351	0.0944424320753041	0.147887345289505	0.638610638999728	0.523076258463056	0.706065811042945	Ns
Amotl2	Amotl2	4351.41400321645	-0.0481317	0.128842575913662	-0.37357	0.70872411720963	0.841876106493584	Ns
Ampd2	Ampd2	609.426451704603	0.0367400570672074	0.145108240074606	0.253190701288348	0.800120851765781	0.892636795890712	Ns
Ampd3	Ampd3	2456.21460426222	-1.02601	0.132579506471938	-7.73882	1.00346756865622e-14	1.92937899980274e-12	Ns
Amph	Amph	87.3589033690344	2.22956112412151	0.566210210981987	3.93769148079253	8.22692764451845e-05	0.00103580762707455	Up
Amt	Amt	46.1312618469828	0.955696098077644	0.400561103657044	2.38589341139798	0.0170376883404148	0.0648140632238987	Ns
Amz1	Amz1	64.913931061187	0.108958442767232	0.647564942504923	0.168258711390022	0.866379754247105	0.930701887516966	Ns
Anapc10	Anapc10	170.500144558661	-0.306021	0.220119219562768	-1.39025	0.164452104049788	0.340800998966167	Ns
Anapc11	Anapc11	477.636846889483	0.182787075613698	0.154723861869272	1.18137612004628	0.237453340166656	0.431727123902995	Ns
Anapc13	Anapc13	159.580440441341	0.360392327934683	0.35093202695268	1.02695764494381	0.304440408587822	0.506217875693607	Ns
Anapc15	Anapc15	86.4503353608365	-0.282295	0.255495804121592	-1.10489	0.269207638825034	0.466741778210482	Ns
Anapc16	Anapc16	917.035765132229	-0.322152	0.108544321107519	-2.96793	0.00299812896565013	0.0172731208665998	Ns
Anapc2	Anapc2	1338.18109712156	0.139071861999471	0.13872477591229	1.00250197619639	0.316101212584278	0.518188155371679	Ns
Anapc4	Anapc4	985.270412146525	-0.106126	0.149071213436871	-0.711917	0.476516191465458	0.6655250563794	Ns
Anapc5	Anapc5	2383.88330593497	0.545346855756143	0.171321164768493	3.18318438059345	0.00145664823883892	0.0100390143507829	Ns
Ang	Ang	32.6523046796633	1.67332470249896	0.395167146986115	4.23447322294166	2.29088078738947e-05	0.000365509868525262	Ns
Angel1	Angel1	129.727293701638	0.591128572843143	0.29793708872493	1.98407178969551	0.0472478374604986	0.141494382585929	Ns
Angel2	Angel2	1096.37114324305	-0.31516	0.158098091917071	-1.99345	0.0462126556943819	0.139239406692448	Ns
Angpt1	Angpt1	539.34084057119	0.93530417123358	0.338939414440456	2.75950252872669	0.00578894391119062	0.0284777882604277	Ns
Angptl4	Angptl4	3572.64221294978	0.21206209122123	0.264098530823528	0.802965811888334	0.421994495278708	0.619850518508568	Ns
Angptl7	Angptl7	42.5619881355403	-3.23866	0.665996799097528	-4.86287	1.15693249206269e-06	2.94926790785599e-05	Down
Ank1	Ank1	28.8386913511419	0.387147571656468	0.775322033744239	0.499337765221024	0.617541454434101	0.778984505624706	Ns
Ank2	Ank2	201.073902162696	-1.56069	0.393653024479893	-3.96463	7.35097399400518e-05	0.000946531770578828	Ns
Ankdd1b	Ankdd1b	5.93301901710656	-1.51014	1.05971481408205	-1.42504	0.154145323838256	0.326540532889108	Ns
Ankhd1	Ankhd1	1615.14723172628	-0.149591	0.188757273587259	-0.792503	0.428067635427256	0.624830040679812	Ns
Ankle2	Ankle2	828.822094527664	0.0138590582300415	0.117591125002286	0.117858029079763	0.906180149339064	0.951296281149579	Ns
Ankmy2	Ankmy2	229.485902911996	0.722771753107959	0.218736661883938	3.30430092003262	0.000952135722710821	0.00717199710387222	Ns
Ankrd1	Ankrd1	2023.68362055737	0.00875957533651391	0.26780698662259	0.0327085392617424	0.973907014190043	0.986076505620479	Ns
Ankrd11	Ankrd11	3518.74238407446	-0.254209	0.160262246498775	-1.58621	0.112692809181879	0.261696464147233	Ns
Ankrd12	Ankrd12	1271.47988094756	-0.261392	0.186432440314312	-1.40207	0.160893368086133	0.335942272698157	Ns
Ankrd13a	Ankrd13a	4193.72361575859	-0.230665	0.101413067202387	-2.27451	0.0229350952523041	0.0815086843803688	Ns
Ankrd13b	Ankrd13b	159.217894914048	0.289767239977779	0.186231092806428	1.55595521462664	0.119718742337713	0.272582132190995	Ns
Ankrd13d	Ankrd13d	52.4272704448103	0.47745574614502	0.301695203353902	1.58257652371405	0.113518017848551	0.263127992332235	Ns
Ankrd2	Ankrd2	62.7480067766263	-2.57381	2.09468886790318	-1.22873	0.219172728453175	0.410831464726333	Ns
Ankrd22	Ankrd22	333.642266549656	-1.773	0.497485297838317	-3.56392	0.000365355661867933	0.00332631992634818	Ns
Ankrd24	Ankrd24	82.5665048980794	0.364905895602465	0.27905046801641	1.30766989282027	0.190985299323168	0.37633094242175	Ns
Ankrd26	Ankrd26	145.030158559767	0.447392807689344	0.254102006771874	1.76068191421645	0.078292255526199	0.202530485846494	Ns
Ankrd28	Ankrd28	797.141147575274	-0.12964	0.128403104884341	-1.00963	0.312670258058487	0.514794108478298	Ns
Ankrd29	Ankrd29	78.2729690732749	0.50039667500882	0.427271910046137	1.17114339427272	0.241541143756526	0.4363125373844	Ns
Ankrd33	Ankrd33	3.48770823090635	-0.10106	1.28708902681979	-0.0785179	0.937416069180414	0.967240964113055	Ns
Ankrd37	Ankrd37	230.576200388786	-1.37028	0.618041659375092	-2.21713	0.0266145425322706	0.0917238393484967	Ns
Ankrd39	Ankrd39	110.44549032176	0.143307765394143	0.211257921412499	0.678354517719233	0.497546939597051	0.683370635119989	Ns
Ankrd40	Ankrd40	1913.21741387941	0.390221876466121	0.177836004993217	2.19427936699885	0.0282153318370887	0.0957447575111977	Ns
Ankrd42	Ankrd42	114.218804937599	0.255348106133868	0.262223614880997	0.973779978777849	0.330165796102963	0.532849735523121	Ns
Ankrd45	Ankrd45	30.9405711049834	0.0216864428689979	0.527100897335638	0.0411428684311056	0.967181999452536	0.983040283289093	Ns
Ankrd46	Ankrd46	1332.80672176082	0.0541481570416347	0.127600854699803	0.424355755053718	0.671306383098948	0.816654113659461	Ns
Ankrd49	Ankrd49	335.985881737963	-0.106362	0.181075262469571	-0.587388	0.556942842540284	0.731593055162522	Ns
Ankrd50	Ankrd50	1298.29082317625	0.256365383818611	0.143142881602359	1.79097542922725	0.0732972380240747	0.193278444478174	Ns
Ankrd52	Ankrd52	1126.56207931086	0.045501806534051	0.190544597562908	0.238798722797841	0.811261660644748	0.898901375107836	Ns
Ankrd66	Ankrd66	163.617498916969	-1.07343	0.429379790673695	-2.49995	0.0124209104634815	0.0513868739233164	Ns
Ankrd9	Ankrd9	87.2219876367893	0.856095718156068	0.400043919254442	2.14000432690382	0.0323544170667526	0.106632337944579	Ns
Anks3	Anks3	502.974877197242	-0.058846	0.148225666741155	-0.397003	0.691365349822673	0.831779460005134	Ns
Anks6	Anks6	52.0962981473301	1.12396320146689	0.351276277780345	3.1996558622433	0.00137591768918017	0.00962887740040704	Ns
Anln	Anln	82.9402016974129	0.720273425957157	0.326736316241518	2.20444863381744	0.0274928086068018	0.0940525997694693	Ns
Ano1	Ano1	683.505057137859	1.20947924671908	0.143718805112615	8.41559492351301	3.90905910148345e-17	1.16695701176916e-14	Ns
Ano6	Ano6	2959.39470426623	0.187732021859183	0.114098586410705	1.6453492349452	0.0998978119662023	0.240059343343858	Ns
Ano9	Ano9	35.1150489572136	-0.285087	0.445166652831361	-0.640405	0.521909610564572	0.704910420555364	Ns
Antxr2	Antxr2	1478.34626896075	-0.120327	0.24074974224796	-0.499802	0.617214741816963	0.778743635988391	Ns
Anxa2	Anxa2	12211.5080905699	-0.466321	0.215778894082094	-2.16111	0.030687000612164	0.102658016792801	Ns
Anxa4	Anxa4	3064.93999849056	-0.0472534	0.141787522244597	-0.333269	0.738931059114237	0.857450279725031	Ns
Anxa6	Anxa6	3279.57683023844	0.378044233538977	0.137053066208303	2.75837851715334	0.0058088891791029	0.0285264237436118	Ns
Anxa8	Anxa8	242.548740986744	0.542039544435886	0.323814563502349	1.67391959945604	0.0941464017060271	0.230171720033011	Ns
Anxa9	Anxa9	73.7223804341035	-0.114206	0.401556242373206	-0.284408	0.776097824688601	0.879262331296064	Ns
Aoah	Aoah	443.222500772199	-0.734557	0.331765690442473	-2.21408	0.0268230042354939	0.0922900091135709	Ns
Aoc1	Aoc1	68.1097376560834	0.779904258184581	0.403334467109025	1.93364148562529	0.053157222834689	0.152894405638111	Ns
Aoc2	Aoc2	70.1994632763657	-0.439299	0.260181490401186	-1.68843	0.0913281792797739	0.225633622374356	Ns
Aoc3	Aoc3	72.310014060229	1.53040165324374	0.416156885917817	3.67746324770884	0.000235565003477272	0.00233588234217323	Ns
Ap1g1	Ap1g1	1749.91959397097	-0.267405	0.172577231524802	-1.54948	0.121266718081884	0.274984118556731	Ns
Ap1m1	Ap1m1	1206.05629626002	-0.176376	0.11925248582451	-1.47902	0.139136000556221	0.303530536598033	Ns
Ap1s1	Ap1s1	949.26868057676	0.40395540493319	0.138230592923339	2.92232997334548	0.00347423251989885	0.0193289326658816	Ns
Ap1s3	Ap1s3	199.19752439348	0.0513835978092767	0.186076806698537	0.27614187238565	0.78243910098286	0.88318300114921	Ns
Ap2a1	Ap2a1	1497.8473844218	-0.0785018	0.144052327049136	-0.544954	0.58578537730558	0.754016716232214	Ns
Ap2s1	Ap2s1	1210.34231180816	-0.0514008	0.144410367042465	-0.355935	0.721888901136735	0.849751209551177	Ns
Ap3d1	Ap3d1	2703.96566749356	-0.042934	0.116342367324116	-0.369031	0.712104360566129	0.843537033614044	Ns
Ap3m1	Ap3m1	1121.14850374991	0.213028694828721	0.107804963697585	1.97605645901714	0.0481483830758847	0.143015246495189	Ns
Ap3m2	Ap3m2	245.177032842091	0.168034754783479	0.183065731613968	0.917893006528472	0.358674883327843	0.562689514101929	Ns
Ap3s1	Ap3s1	1101.20602809536	-0.790598	0.258740621407684	-3.05556	0.00224639915110784	0.0137970503357701	Ns
Ap3s2	Ap3s2	548.707090508814	0.116433961493296	0.126497243204568	0.920446632224247	0.357339409417911	0.561137632950829	Ns
Ap4e1	Ap4e1	271.690163421824	-0.244309	0.159836452671262	-1.52849	0.126390076925248	0.283353563762849	Ns
Ap4m1	Ap4m1	170.441	0.0865168641103797	0.212731289896427	0.406695527265887	0.684231625961921	0.826968204230986	Ns
Ap4s1	Ap4s1	220.213583116092	0.147672450789828	0.183641561535986	0.804134148907736	0.421319504514934	0.619617269856665	Ns
Ap5b1	Ap5b1	355.881150973278	-0.150349	0.196529709174621	-0.765022	0.444258640529657	0.638903399869223	Ns
Ap5s1	Ap5s1	240.184436236544	-0.385033	0.16158585140916	-2.38284	0.017179686821352	0.0652230144917728	Ns
Ap5z1	Ap5z1	355.425820064023	-0.134113	0.158056307379595	-0.848513	0.396152163065125	0.595461791150229	Ns
Apaf1	Apaf1	1192.4526967628	-0.861063	0.303287609512524	-2.8391	0.00452415765179792	0.0235746644014679	Ns
Apba1	Apba1	177.124516884256	1.01505952143223	0.241549529851138	4.20228315930811	2.64236318107493e-05	0.000408378309620082	Ns
Apbb1	Apbb1	687.757034052669	0.613601214567488	0.305514730322919	2.00841777389566	0.0445989157233392	0.135492795920075	Ns
Apbb1ip	Apbb1ip	1139.92456791981	-0.170199	0.208167124364117	-0.817608	0.413581312193432	0.613289726212064	Ns
Apbb2	Apbb2	945.383185859504	0.143598638844561	0.126653951307447	1.13378727913495	0.256883788248474	0.45235791584767	Ns
Apc2	Apc2	34.3969555863899	2.40346529518159	0.527223466027131	4.55872215493896	5.14658051894961e-06	0.000105384132503546	Up
Apcdd1	Apcdd1	227.528970592684	0.135673448940256	0.253738485908757	0.534697952714367	0.592858737407209	0.759845160676464	Ns
Apeh	Apeh	704.791339358216	0.192711242595283	0.131650614709684	1.46380814871431	0.14324637534013	0.309639268646806	Ns
Apex1	Apex1	82.3454294212411	0.278819797142187	0.256172861617203	1.08840489731042	0.276416400131735	0.474525975044552	Ns
Apex2	Apex2	134.019881510665	0.0858819429084834	0.232891624851767	0.368763552416907	0.712303973868865	0.843551130553127	Ns
Aph1c	Aph1c	117.726808952008	-0.337876	0.298183380071371	-1.13312	0.257165902734059	0.45271415279565	Ns
Api5	Api5	2634.35224077603	-0.197236	0.108075977653528	-1.82498	0.0680047601672762	0.182288752206423	Ns
Apip	Apip	173.273981444907	0.543271897622329	0.225354411488279	2.41074445374496	0.015919998665859	0.0619190387423236	Ns
Aplf	Aplf	106.627202919088	0.268064890362971	0.256567431652765	1.04481261957584	0.296109581226471	0.497197615369017	Ns
Apln	Apln	1054.07683468554	-1.35853	0.401707377703667	-3.3819	0.000719861823885317	0.00571856619758756	Ns
Aplnr	Aplnr	392.528456991432	2.16047122545791	0.414280410097419	5.2149973129308	1.8381989980578e-07	6.28088235962883e-06	Up
Aplp1	Aplp1	129.001302487632	0.345063690966153	0.465947461636064	0.740563517085261	0.458958135540875	0.651291104525355	Ns
Aplp2	Aplp2	7648.84718348055	0.113827579253993	0.13909102927107	0.818367509756208	0.413147368080262	0.612901985428908	Ns
Apmap	Apmap	829.289154423623	0.00206381978432645	0.136862477919531	0.0150795149678635	0.987968743792585	0.993882326231739	Ns
Apoa2	Apoa2	6.3280279950682	-0.69248	0.927173954404998	-0.746872	0.455141103450816	0.648959361179745	Ns
Apob	Apob	3.93491610225625	-0.489227	1.34672998126719	-0.36327	0.716403047632827	0.846134676210748	Ns
Apoc1	Apoc1	29.0684046601192	0.332559002423923	0.43086508819969	0.771840215259665	0.440209069924782	0.635173198833213	Ns
Apod	Apod	1089.83053748831	-2.10969	0.303500116746729	-6.9512	3.62196695291229e-12	4.1087593113837e-10	Down
Apoe	Apoe	3303.57501161343	0.633919433219061	0.22877035412797	2.77098593318808	0.00558868411191536	0.0277210461589715	Ns
Apol6	Apol6	81.7125733904929	0.792409657445734	0.421870618419671	1.87832388141678	0.0603368714970304	0.167390919604381	Ns
Apol9a	Apol9a	62.4158243003134	-0.671492	0.566448375749495	-1.18544	0.235842222275619	0.430127679983058	Ns
Apol9b	Apol9b	59.1142668457826	-0.434117	0.492266691613797	-0.881873	0.377845453090707	0.579226867548781	Ns
Apold1	Apold1	413.625613252081	-3.93026	0.993951535892533	-3.95418	7.67976300545883e-05	0.00098439809642853	Down
Apon	Apon	4.50332619395631	0.446581930612719	0.979720113157256	0.455826030940163	0.64851508376456	0.801039660952589	Ns
Apoo	Apoo	120.017621558037	0.124745973084868	0.278038747259399	0.448663987715658	0.653674066830277	0.804566775673769	Ns
Apool	Apool	219.724841231082	-0.577215	0.175492495858808	-3.28912	0.00100502376664884	0.00749571966394768	Ns
Apopt1	Apopt1	252.146916545866	0.145357478392821	0.229937659579791	0.632160380593854	0.527282083313176	0.709209704410885	Ns
App	App	19598.2393775628	-0.227756	0.111033110492399	-2.05124	0.0402433867369262	0.125314570173948	Ns
Appl1	Appl1	924.068573640966	0.0813894824535673	0.155416080070352	0.523687654563961	0.600495803647023	0.766170779054306	Ns
Appl2	Appl2	1018.11942345005	-0.681716	0.24779099513844	-2.75117	0.00593819393610029	0.0289732782843534	Ns
Aprt	Aprt	1111.62879173688	0.188398053289167	0.154203402474857	1.22175030035336	0.221802068240498	0.413904040486957	Ns
Aptx	Aptx	289.998739172305	-0.0889035	0.180416405847951	-0.492768	0.622176375369913	0.781873136390416	Ns
Aqp1	Aqp1	5302.48965977483	1.38327618141548	0.237787375478684	5.81728184110212	5.98122465960801e-09	3.20051945936761e-07	Ns
Aqp11	Aqp11	23.6664140379158	1.23460536839527	0.486309779086596	2.53872206870721	0.0111258169178691	0.0469012512509502	Ns
Aqp12	Aqp12	1.19650568810526	-3.83205	3.81887004266613	-1.00345	0.315643386016097	0.51781035010363	Ns
Aqp2	Aqp2	2.83237996835344	0.447177096823986	1.4225444063446	0.314350184661765	0.753255086651652	0.865747285002669	Ns
Aqp3	Aqp3	270.178856781744	-0.360077	0.273136412258243	-1.3183	0.187401962608303	0.371853745640824	Ns
Aqp4	Aqp4	337.539292270051	0.0275059646130145	0.331998532428902	0.0828496572312558	0.933971084056339	0.96493333128735	Ns
Aqp5	Aqp5	1812.11553438304	1.41763289195416	0.267331079009374	5.30291089688249	1.13970558392712e-07	4.14385261027859e-06	Ns
Aqp9	Aqp9	74.2873031089809	0.672430079166546	0.286118975469996	2.35017645391038	0.0187645132076408	0.0699346328105728	Ns
Aqr	Aqr	1087.85794615737	-0.110398	0.163361483449947	-0.675788	0.499174997509284	0.684813924622222	Ns
Ar	Ar	71.0567204932848	1.16553482064772	0.289395830518822	4.02747620295074	5.637877161068e-05	0.000771484662426482	Ns
Arap1	Arap1	3747.75850901716	-0.659748	0.240335509756628	-2.74511	0.00604904031471328	0.0293751341310391	Ns
Arap3	Arap3	3014.93432651855	0.107084227304623	0.130390917878026	0.821255261081873	0.4115008854211	0.611323473574772	Ns
Arcn1	Arcn1	4859.09130606537	-0.116058	0.115044322386559	-1.00881	0.313066204503989	0.51509974278265	Ns
Areg	Areg	73.1222440520753	-1.041	0.541730939770599	-1.92162	0.0546535078214986	0.156168612777602	Ns
Arel1	Arel1	1152.60209782093	-0.30626	0.14616507665368	-2.0953	0.036144150886668	0.115902464934334	Ns
Arf1	Arf1	10445.6070798849	-0.259088	0.138771556694092	-1.86701	0.0619003839165678	0.170353700909642	Ns
Arf2	Arf2	1753.53817975599	-0.26553	0.116782012675895	-2.27372	0.0229825948727814	0.0816401844898579	Ns
Arf3	Arf3	3830.53329249992	0.0897511152065419	0.111437582346219	0.805393596279751	0.42059258592615	0.619192990313256	Ns
Arf4	Arf4	4630.24929143565	-0.423482	0.153021903350475	-2.76746	0.00564947039250885	0.027937049752668	Ns
Arfgap2	Arfgap2	744.286187958051	-0.206012	0.136547995753523	-1.50872	0.13137108106579	0.291752847222067	Ns
Arfgap3	Arfgap3	1273.91024955309	-0.559644	0.112621985997427	-4.96923	6.72194737645353e-07	1.89338749857029e-05	Ns
Arfgef1	Arfgef1	3207.39787901209	-0.716393	0.22679742089541	-3.15874	0.00158455254204802	0.0106867800457745	Ns
Arfgef2	Arfgef2	3084.70167705114	-0.393586	0.166626701522553	-2.36208	0.0181725049643954	0.0680584008966991	Ns
Arfgef3	Arfgef3	308.311239323374	-0.241464	0.189955281171526	-1.27116	0.203670788065838	0.391873536109202	Ns
Arfip1	Arfip1	132.183003956647	0.0807480037801454	0.202732596215116	0.398298079774331	0.690410475753883	0.83133599797814	Ns
Arfrp1	Arfrp1	550.595321939079	-0.239014	0.154176607200396	-1.55026	0.121078490523017	0.274757830864793	Ns
Arg2	Arg2	2731.20357381054	-1.33125	0.332961821694178	-3.9982	6.38267351798833e-05	0.00084783429025831	Ns
Arglu1	Arglu1	1548.57240493723	-0.354003	0.164334799333058	-2.15416	0.0312280057671171	0.104007779630704	Ns
Arhgap1	Arhgap1	2293.53378992174	0.0188539822182937	0.118239643562971	0.159455675356908	0.873309877379011	0.935047404340491	Ns
Arhgap10	Arhgap10	321.812123793957	0.72410322864899	0.154911964803112	4.67428858428917	2.94974317406682e-06	6.63926320766151e-05	Ns
Arhgap11a	Arhgap11a	164.827689879484	-0.27362	0.272773174859732	-1.0031	0.315810966227625	0.517893922576382	Ns
Arhgap15	Arhgap15	219.184448435383	-0.68348	0.337807084233101	-2.02328	0.0430439212289656	0.131579154519371	Ns
Arhgap17	Arhgap17	1188.55410470972	-0.567913	0.249071673217823	-2.28012	0.0226006216297723	0.0806484591909835	Ns
Arhgap18	Arhgap18	458.227521406357	0.343805912184557	0.184657741255907	1.86185485561688	0.06262355184888	0.171760534858243	Ns
Arhgap20	Arhgap20	49.8565632435196	1.66673396541492	0.371571955999099	4.48562906458678	7.26991233072739e-06	0.000139446487391921	Ns
Arhgap21	Arhgap21	1215.06948634601	0.490794007264077	0.144622837581052	3.39361345326265	0.000689769799913218	0.00551038634522222	Ns
Arhgap22	Arhgap22	58.5093095241125	0.191220197134834	0.355141173855566	0.538434321931374	0.590277236528864	0.757715604857684	Ns
Arhgap23	Arhgap23	1512.75180433631	0.240385197744919	0.153218532812847	1.56890418757986	0.11667026599208	0.267862274319804	Ns
Arhgap25	Arhgap25	505.443081819006	0.158968319257331	0.154562094411882	1.02850779722037	0.303711024962924	0.505397248976853	Ns
Arhgap27	Arhgap27	1033.48720075242	0.388612781185436	0.134718929774335	2.88461897549509	0.00391887648727295	0.0211895781084959	Ns
Arhgap28	Arhgap28	202.77131829858	0.540382107295981	0.202790655217545	2.66472883928642	0.00770504232885944	0.0355453437082478	Ns
Arhgap29	Arhgap29	2944.58226064149	0.239230345736038	0.175106847831363	1.36619640350347	0.171877326057491	0.351346037536417	Ns
Arhgap31	Arhgap31	4804.41921870953	-0.119589	0.1655162717494	-0.722521	0.469974452905614	0.660351298476939	Ns
Arhgap32	Arhgap32	351.299251417161	0.506732578867721	0.187774984890278	2.69861600129442	0.00696284667880129	0.032706638809243	Ns
Arhgap33	Arhgap33	99.2483594324961	1.03233699752806	0.326499979099165	3.16182867875319	0.00156781774300237	0.0106054066115902	Ns
Arhgap39	Arhgap39	191.15597747158	0.413114499689248	0.258999263637341	1.59504121319705	0.11070301996294	0.258398160176872	Ns
Arhgap4	Arhgap4	422.218443031069	0.199279399191566	0.202658816535432	0.983324597460698	0.325447707771933	0.527440914330308	Ns
Arhgap40	Arhgap40	22.9602192587454	-0.454302	0.817739753069087	-0.555558	0.57851292465402	0.748136185279891	Ns
Arhgap42	Arhgap42	340.993378531192	0.574670798463707	0.357306192047525	1.60834267990316	0.107760148038796	0.253248626341848	Ns
Arhgap44	Arhgap44	722.578535280609	0.221929698395803	0.163804279620907	1.35484676535568	0.17546638338899	0.355210393331172	Ns
Arhgap45	Arhgap45	2577.66476175647	0.127025245446088	0.146144142433492	0.86917780850433	0.384749883389913	0.585671274758669	Ns
Arhgap5	Arhgap5	1279.56698577968	0.345728416978122	0.138317178133087	2.49953347548391	0.0124356949558514	0.0514188409035862	Ns
Arhgap6	Arhgap6	408.525857335814	0.119387145032993	0.252218856716661	0.473347419725684	0.635965336149929	0.792267820479332	Ns
Arhgap8	Arhgap8	555.799983403872	-0.320488	0.142168651568521	-2.25428	0.0241785920748798	0.0848907299589713	Ns
Arhgdia	Arhgdia	12523.9087870182	-0.118564	0.15048966328018	-0.787857	0.430780483071006	0.626830913283413	Ns
Arhgdib	Arhgdib	2133.70974413786	-0.235667	0.260395772249193	-0.905033	0.365448069102373	0.569143725411493	Ns
Arhgdig	Arhgdig	84.1878676844642	0.849987943699485	0.278873519654301	3.04793350316356	0.00230420909903942	0.0140759009259576	Ns
Arhgef1	Arhgef1	4308.65080157447	-0.195278	0.110445573998263	-1.76809	0.0770454123565196	0.200280649210474	Ns
Arhgef11	Arhgef11	867.390611760948	-0.0069179	0.184483230953182	-0.0374988	0.970087278533872	0.984581738184508	Ns
Arhgef12	Arhgef12	3818.70290456282	0.577632305505832	0.156188227844302	3.6983088513025	0.000217040703858926	0.00219635124404608	Ns
Arhgef17	Arhgef17	1932.70027503914	0.703279027022889	0.175614137759253	4.00468342695168	6.21005890208356e-05	0.000829763347293709	Ns
Arhgef18	Arhgef18	1337.21850521675	0.360464573700573	0.152310228228518	2.36664719036303	0.0179500350672544	0.0674926078233123	Ns
Arhgef19	Arhgef19	84.5171512971309	1.39365571065973	0.259651639599578	5.36740577802226	7.98772123358651e-08	3.10317498882895e-06	Ns
Arhgef2	Arhgef2	4032.15797561689	-0.238998	0.127903603749125	-1.86858	0.0616809890572832	0.169914798413264	Ns
Arhgef25	Arhgef25	269.553360856546	1.23988401399818	0.435891538701859	2.84447827936903	0.00444842186750635	0.0232724048780779	Ns
Arhgef28	Arhgef28	502.595295440797	0.254326622499359	0.17491144716594	1.45403074881701	0.145937781391455	0.313663924233548	Ns
Arhgef3	Arhgef3	4323.58535832945	-1.48414	0.36045144444622	-4.11744	3.83097408741477e-05	0.000557876380585792	Ns
Arhgef37	Arhgef37	134.728034100239	-1.03297	0.204742085654111	-5.04524	4.52945171867692e-07	1.34508115959872e-05	Ns
Arhgef4	Arhgef4	65.2478069395575	0.286543510989798	0.280571732661555	1.02128431924198	0.307119753447176	0.509054132540147	Ns
Arhgef40	Arhgef40	492.293482190124	1.15829582674331	0.258538884506827	4.48016099764957	7.45867570189482e-06	0.000141965129466938	Ns
Arhgef5	Arhgef5	1087.87522256922	-0.0824451	0.141230666902689	-0.583762	0.55938033902419	0.733702079093841	Ns
Arhgef6	Arhgef6	715.312111437614	0.338913792770473	0.153157	2.21285321130115	0.0269077673392749	0.0924974886959801	Ns
Arhgef7	Arhgef7	2419.89750289479	0.142015028209991	0.113813750717708	1.24778444884249	0.212110005195008	0.402303276865436	Ns
Arhgef9	Arhgef9	32.515419700189	0.96720494724851	0.364182491580816	2.65582494932729	0.00791146702508324	0.0362470443992505	Ns
Arid1a	Arid1a	2490.06660509371	0.331284841875262	0.145823102868871	2.27182685978891	0.0230969698768845	0.0819299644413313	Ns
Arid3b	Arid3b	443.865107899331	-0.692168	0.220207246991045	-3.14326	0.00167079544601414	0.0111092126528406	Ns
Arid4a	Arid4a	756.663986337381	0.138285885539907	0.118411491984718	1.16784176283965	0.242871	0.437860486621259	Ns
Arid4b	Arid4b	913.721679158259	-0.376809	0.136954015363305	-2.75135	0.00593499512262185	0.028970131097686	Ns
Arih2	Arih2	2090.42382428195	-1.28474	0.276979401519394	-4.63839	3.51129753010371e-06	7.7186257489249e-05	Ns
Arl10	Arl10	189.203993088167	0.510375737956496	0.221525223676761	2.30391704152487	0.0212273008895121	0.076664279302969	Ns
Arl11	Arl11	255.623839941908	0.0926640941722973	0.186251777339925	0.497520590115915	0.618821986767053	0.779749527918563	Ns
Arl13a	Arl13a	0.893833067556774	3.14835705412191	3.02915556774369	1.03935139140675	0.298641341965385	0.499546351529469	Ns
Arl13b	Arl13b	416.529299988767	-0.166872	0.154086771229292	-1.08297	0.278821018418184	0.477569927968576	Ns
Arl14ep	Arl14ep	486.341897076955	-0.279569	0.136797970675871	-2.04366	0.0409866986668804	0.126897682772132	Ns
Arl15	Arl15	505.193165006598	0.771028332346837	0.172315559888862	4.47451369362191	7.65854185930916e-06	0.0001450392301369	Ns
Arl16	Arl16	142.226912160001	0.0907392808070515	0.294101396733377	0.308530601401098	0.757678618635525	0.86854347714242	Ns
Arl2bp	Arl2bp	337.42429202651	-0.1621	0.202366233610153	-0.801025	0.423117239545145	0.62069597380061	Ns
Arl4d	Arl4d	513.926154796733	-0.409253	0.375654291881417	-1.08944	0.275959471980968	0.474315795477591	Ns
Arl5a	Arl5a	1505.25637185223	0.0403500680243938	0.11594212769542	0.348019040416384	0.727825884099298	0.851548059885933	Ns
Arl5b	Arl5b	1119.09085660097	-0.660278	0.335842196421992	-1.96604	0.0492943129547618	0.145320864386387	Ns
Arl5c	Arl5c	210.058489627047	0.169971737847714	0.286553569973866	0.593158681859088	0.553074961356544	0.728781782045375	Ns
Arl6	Arl6	230.005396939374	-0.291581	0.213413237955473	-1.36628	0.171852308529187	0.351346037536417	Ns
Arl6ip5	Arl6ip5	2789.23530150628	-0.263167	0.137411658182091	-1.91517	0.0554703306806728	0.157787219468794	Ns
Arl9	Arl9	4.75172167528722	-1.30642	0.968546820602467	-1.34885	0.177386342500598	0.357864248502006	Ns
Armc2	Armc2	29.7602495528994	0.640959963261672	0.470342188129075	1.36275243735052	0.172960545540933	0.352410182588845	Ns
Armc3	Armc3	26.5057639786345	0.629835901338642	0.476929534091569	1.32060578411929	0.186632843225481	0.370651781083658	Ns
Armc4	Armc4	34.2703100735285	0.456891573376042	0.422755085420077	1.0807476695923	0.279809372093824	0.478684590111949	Ns
Armc6	Armc6	278.461485543879	0.27466464872167	0.247663897528914	1.10902174867697	0.267420799833603	0.464811080818139	Ns
Armc9	Armc9	122.722502641687	0.572403564360546	0.244204119119406	2.34395540265504	0.0190804527474701	0.0707348548912749	Ns
Armcx2	Armcx2	418.725085473808	0.652636039405508	0.273631462429302	2.38509	0.0170748799398757	0.064912010066337	Ns
Armcx3	Armcx3	369.492634618691	0.0908549711519494	0.160405566927555	0.566407842896018	0.571116564445336	0.743137681266875	Ns
Armcx5	Armcx5	171.586398373156	-0.748546	0.177629606142099	-4.21408	2.50796659457596e-05	0.000394049488211492	Ns
Armcx6	Armcx6	24.6392495824956	0.31538516896224	0.393201036033857	0.802096485155455	0.422497148019628	0.620267587308744	Ns
Armh3	Armh3	279.757442774819	0.00857389480250657	0.177126282496139	0.0484055481867491	0.961393037676546	0.980494706410387	Ns
Armh4	Armh4	23.7631431337858	2.3093512016242	0.514899054953716	4.48505620549602	7.28947170516652e-06	0.000139446487391921	Up
Armt1	Armt1	263.990150321034	0.0908601462339416	0.200032664903246	0.454226544839014	0.649665779207242	0.801414593228246	Ns
Arnt	Arnt	1664.16217483269	-0.414048	0.122000513718332	-3.39383	0.000689236002843826	0.00551000226656826	Ns
Arntl	Arntl	292.660026957526	-0.191116	0.204924977605036	-0.932617	0.351017909389512	0.554669140859304	Ns
Arpc1a	Arpc1a	1636.44565905784	-0.167644	0.103658290441325	-1.61727	0.105819022486315	0.249721446033859	Ns
Arpc1b	Arpc1b	9695.77657937764	-0.278456	0.151509190978469	-1.83788	0.0660801483062449	0.178564364551225	Ns
Arpc3	Arpc3	2781.67839571589	-0.41733	0.163350502082799	-2.55481	0.0106245668475603	0.0452082094218772	Ns
Arpc5	Arpc5	6605.95137180134	-0.715875	0.194685098987081	-3.67709	0.000235906631242716	0.00233722692123787	Ns
Arpin	Arpin	452.236133334235	0.600132225155152	0.256538772323273	2.33934317109347	0.0193176801103839	0.0713810303492491	Ns
Arpp19	Arpp19	961.885130104165	-0.088421	0.184664154138167	-0.47882	0.632066409996148	0.789491450671251	Ns
Arrb1	Arrb1	2752.82015504293	0.478090089660333	0.219325439804948	2.17982049909719	0.0292707698072776	0.0988236942540943	Ns
Arrb2	Arrb2	1346.34186779425	0.06371096382247	0.155032570833892	0.41095212109159	0.68110764284388	0.824862293201769	Ns
Arrdc1	Arrdc1	972.902689866009	-0.294066	0.193732113028656	-1.5179	0.129038947870103	0.287643510441826	Ns
Arrdc2	Arrdc2	593.71578344468	-1.03892	0.276434847420593	-3.75829	0.00017107656667664	0.00184126430017059	Ns
Arsb	Arsb	121.094286960014	0.545876987951899	0.304142936072149	1.79480409771018	0.0726849177219648	0.192020891159285	Ns
Arsg	Arsg	130.602501706734	0.240257666206897	0.225607509260417	1.06493647748918	0.286904676491985	0.487186840902694	Ns
Arsi	Arsi	47.8902783493287	1.9640830160426	0.4160899339785	4.72033292721782	2.35458938472636e-06	5.40697610937972e-05	Ns
Arsj	Arsj	64.0609758984908	1.28872604976825	0.432815005790893	2.97754475359128	0.00290567219851126	0.0168689587614697	Ns
Arsk	Arsk	90.3904403484496	0.659086893410617	0.299110765826774	2.20348769991221	0.0275603929661048	0.0942553807077157	Ns
Art1	Art1	69.5662095516244	-0.885889	1.33167773361147	-0.665243	0.505895067673694	0.690991189876931	Ns
Art3	Art3	276.266886070196	-0.624515	0.389172961483992	-1.60472	0.108554578368873	0.254746201285995	Ns
Art4	Art4	23.3889117253749	1.7105104912448	0.489913541725009	3.49145378840115	0.000480399561022275	0.00411916297825902	Ns
Artn	Artn	83.509313208998	0.0470961732889208	0.373944256082982	0.125944368773697	0.899775961074758	0.948227764051704	Ns
Arv1	Arv1	139.489811766592	-0.0759854	0.232881011419756	-0.326284	0.744209345746747	0.860319048012952	Ns
Arvcf	Arvcf	157.080131377912	1.57620812483721	0.281791714496428	5.5935218949001	2.22509150703998e-08	1.0212424455433e-06	Ns
Arxes2	Arxes2	39.6415751951037	1.20395432102712	0.469647200878762	2.56352921677035	0.0103613979895759	0.0443211533913082	Ns
Asah2	Asah2	200.299389997616	0.736785655243294	0.195658330889022	3.76567484704345	0.000166099837726122	0.00180309718580395	Ns
Asap1	Asap1	1179.40799020726	0.0978662289699156	0.121371030440593	0.806339277294166	0.420047249120695	0.618767983352355	Ns
Asap3	Asap3	261.002318207674	0.097547323763959	0.214959856707654	0.453793211709402	0.649977669949377	0.801712154822847	Ns
Asb1	Asb1	438.507845991311	0.0358603771235071	0.147824722428377	0.242587143303326	0.808325241916952	0.897840159042975	Ns
Asb13	Asb13	403.755828963186	0.12282967495584	0.151262449055851	0.812030188077197	0.416774309595937	0.616105314162925	Ns
Asb2	Asb2	124.12730210104	0.921190711867443	0.340513213023762	2.70530092999111	0.00682425370001915	0.0322559724887572	Ns
Asb3	Asb3	174.682736040507	-0.39675	0.192338379274028	-2.06277	0.039134570033378	0.123078060010712	Ns
Asb5	Asb5	64.7749712311998	-1.56991	0.881688985277212	-1.78057	0.074982994443166	0.196309044302625	Ns
Asb6	Asb6	645.278818346761	-0.319996	0.153048131771091	-2.09082	0.0365440705460204	0.116974022650693	Ns
Asb8	Asb8	514.464150752399	-0.173244	0.145316079269892	-1.19218	0.23318906403582	0.426798441823547	Ns
Ascc2	Ascc2	931.140682714089	0.117809917720438	0.125150244840734	0.941347880464502	0.346526613401778	0.550559930312292	Ns
Ascc3	Ascc3	1066.82780579601	-0.537225	0.270515440756008	-1.98593	0.0470411220304369	0.141173145056422	Ns
Asf1a	Asf1a	178.294507669723	0.119255696996918	0.252670512005796	0.471981063600261	0.63694030503445	0.79287290906516	Ns
Asf1b	Asf1b	97.2963537384175	0.444256447039918	0.243038256571898	1.82792805258828	0.0675603502610696	0.181483450949935	Ns
Asgr2	Asgr2	1.71142005541067	0.615811498686763	1.96520081804184	0.313358051265401	0.754008650670993	0.866241204136982	Ns
Ash2l	Ash2l	704.254129944875	0.217656198981787	0.185554395083083	1.17300481556543	0.240793874583929	0.435378660070145	Ns
Asic1	Asic1	97.740627308227	-0.0152145	0.247418597705773	-0.061493	0.950966619700533	0.974552915886265	Ns
Asic5	Asic5	1.08344215930057	2.23168642088509	2.45781217962324	0.907997136391105	0.363879734603805	0.567462023402964	Ns
Asl	Asl	441.663403598324	-0.235677	0.204900770665364	-1.1502	0.250060619985776	0.445739734933791	Ns
Asna1	Asna1	1064.6867719937	-0.158527	0.119466067101442	-1.32696	0.184521970080754	0.368070551889586	Ns
Asnsd1	Asnsd1	101.016115463422	-0.478245	0.234794784496947	-2.03686	0.0416637309310433	0.128363216643605	Ns
Aspa	Aspa	31.7423171847381	0.511431679893709	0.590874143991054	0.865550955469549	0.386736461002931	0.58773384237461	Ns
Aspg	Aspg	35.1759114631043	0.213502303579572	0.342319472705915	0.623693130548233	0.532829135331528	0.713057776649471	Ns
Aspm	Aspm	52.1916071851849	-0.0141283	0.414723369496121	-0.0340667	0.972823937546248	0.98551987282611	Ns
Aspn	Aspn	122.544030526826	1.13342896807665	0.382471803599809	2.96343144098171	0.00304229824393481	0.0174478419005038	Ns
Asprv1	Asprv1	1430.23390117644	-0.705917	0.352688468756426	-2.00153	0.0453350313060936	0.137320343559434	Ns
Asrgl1	Asrgl1	229.236515532209	0.111366285525479	0.258217567357913	0.431288570584026	0.666258559792884	0.81269216153661	Ns
Aste1	Aste1	111.578464810338	-0.626804	0.34060242199062	-1.84028	0.0657272455933228	0.177949850599201	Ns
Asxl1	Asxl1	1641.44514129801	-0.395268	0.139996810745484	-2.82341	0.00475163190864038	0.0244455838420029	Ns
Atad1	Atad1	1683.93105990945	-0.394883	0.11761573368748	-3.3574	0.000786802940475643	0.00614692934657265	Ns
Atad3a	Atad3a	660.550347246886	0.00182854822465412	0.131934320472554	0.0138595341841663	0.988942045669971	0.994553064368808	Ns
Atad5	Atad5	128.304833817382	0.000119919553432545	0.219635163485681	0.000545994327726869	0.999564359577266	0.999828771276298	Ns
Atat1	Atat1	149.541476186317	-0.0525634	0.184697218390236	-0.284592	0.775956560817781	0.879190094478316	Ns
Ate1	Ate1	827.478023217504	0.0186375354068637	0.121969930705636	0.152804345292642	0.878552570932676	0.938269663402398	Ns
Atf1	Atf1	1277.04669921987	-0.421308	0.190489768429397	-2.21171	0.0269868515157286	0.092664591097687	Ns
Atf2	Atf2	1162.44379137776	-0.326172	0.111071347063906	-2.9366	0.0033183560895447	0.0186816037120571	Ns
Atf4	Atf4	7127.74398000724	-1.02716	0.232635535689115	-4.41532	1.00861078973519e-05	0.000183066892780095	Ns
Atg10	Atg10	65.5469114119596	0.221109272286087	0.319472543312995	0.692107277805908	0.488869961584175	0.675157151717905	Ns
Atg12	Atg12	1008.72235043067	-0.54281	0.16306732400396	-3.32875	0.000872370511134231	0.00668679422135992	Ns
Atg13	Atg13	1010.42083923313	-0.289793	0.118400530241134	-2.44756	0.0143826122738287	0.0574089914265701	Ns
Atg14	Atg14	247.283522874582	-0.153107	0.204439044487483	-0.748913	0.453909657231266	0.647773449695746	Ns
Atg16l2	Atg16l2	202.737576827055	-0.153607	0.234227147822066	-0.655803	0.511950683576268	0.696852478340435	Ns
Atg2a	Atg2a	1334.26307495621	-0.922653	0.229269613458041	-4.02431	5.71416432707175e-05	0.000779104328441129	Ns
Atg3	Atg3	1090.76070358027	-0.0236638	0.127750915580974	-0.185234	0.853045580605836	0.923344680817601	Ns
Atg4b	Atg4b	828.474353462382	-0.256237	0.118980410831405	-2.15361	0.0312709312098691	0.10407391435613	Ns
Atg4c	Atg4c	173.847118201054	0.470035310637742	0.258479346792243	1.81846370501524	0.0689932892422386	0.184459079227894	Ns
Atg4d	Atg4d	584.339811819787	-0.478488	0.182109843800613	-2.62747	0.00860231990233771	0.0386168250780051	Ns
Atg7	Atg7	695.039813983345	-0.0639287	0.137595628955202	-0.464613	0.642208797895079	0.79645967020026	Ns
Atic	Atic	813.568408660162	0.50661351178284	0.174194609656883	2.90831910804091	0.00363377333696241	0.0200104489002435	Ns
Atl1	Atl1	46.2588017634651	-0.3243	0.327099362454848	-0.991442	0.321469705783074	0.52350737042825	Ns
Atl3	Atl3	2530.74515416168	0.211302203800701	0.129039686880496	1.63749780326412	0.101526497566811	0.242824496815919	Ns
Atm	Atm	369.689030080538	0.110208233752704	0.165683262204593	0.665174214258373	0.505939071149311	0.690991189876931	Ns
Atn1	Atn1	128.711255722023	-0.287448	0.225099406393512	-1.27698	0.201608744360416	0.389550263332407	Ns
Atoh8	Atoh8	235.77761946659	-0.28161	0.196463352167828	-1.4334	0.151743913764384	0.322624370840503	Ns
Atox1	Atox1	993.09326168767	-0.0600473	0.129604213886259	-0.463313	0.643140165877958	0.79683071665788	Ns
Atp11a	Atp11a	9651.41528715312	0.38911343802478	0.105893533556379	3.67457223266245	0.000238248237356704	0.00235016348223865	Ns
Atp11b	Atp11b	1604.62109859071	-0.709346	0.246458024290726	-2.87816	0.00400001567861337	0.0215257010712476	Ns
Atp11c	Atp11c	890.933953177966	-0.35243	0.126967393838572	-2.77575	0.00550739142483561	0.0274016878611119	Ns
Atp12a	Atp12a	0.997088073421049	-3.56839	3.95579563226787	-0.902065	0.367022121372532	0.569562099158687	Ns
Atp13a1	Atp13a1	1074.64873907835	-0.087354	0.121745423294459	-0.717513	0.473057370618881	0.66341486120665	Ns
Atp13a2	Atp13a2	1999.78934888075	0.228405460277491	0.197349366874557	1.15736606554545	0.247122832183702	0.442668869016985	Ns
Atp13a3	Atp13a3	4620.38674922485	-0.17692	0.117669388792485	-1.50353	0.132701714818317	0.293558551657369	Ns
Atp13a4	Atp13a4	64.8870787453051	0.892988501885416	0.274986275694376	3.24739298217886	0.0011646745476198	0.00839928039936367	Ns
Atp1a1	Atp1a1	15692.0560582157	-0.375853	0.119432263137451	-3.147	0.00164954282374696	0.01099436768072	Ns
Atp1a3	Atp1a3	312.06414958584	0.345463521793905	0.305086121647115	1.13234754805888	0.257488347336604	0.453070856551332	Ns
Atp1b2	Atp1b2	59.9656030731281	1.37896085568954	0.448305901713911	3.07593732408532	0.00209841949723267	0.0131298790825192	Ns
Atp1b3	Atp1b3	5841.91715645732	-0.436504	0.149162386926507	-2.92637	0.0034294553537317	0.0191591833123655	Ns
Atp23	Atp23	61.6072914562612	0.604440291596988	0.367636136684365	1.64412643721129	0.100150088089672	0.240343261960914	Ns
Atp2b1	Atp2b1	3397.99094946635	-0.217999	0.18552941226388	-1.17501	0.239990531452669	0.434618867943658	Ns
Atp2b2	Atp2b2	5.58472421907565	0.548200201040391	0.991734503231298	0.552769112352378	0.580421521465277	0.749708043448229	Ns
Atp2b4	Atp2b4	936.350059273336	-0.67786	0.188987726720334	-3.58679	0.00033477082563235	0.00309506132516167	Ns
Atp2c1	Atp2c1	1332.25780507362	0.206398124260476	0.105508899398898	1.95621530919534	0.0504397958268627	0.147704492148901	Ns
Atp2c2	Atp2c2	116.086603947886	-0.734641	0.244810302831623	-3.00086	0.00269219093215983	0.0159063614241777	Ns
Atp5a1	Atp5a1	8971.70781546677	0.141006604367991	0.088862678322561	1.58679219476318	0.112559717188638	0.261503742413547	Ns
Atp5b	Atp5b	10611.3567099678	0.121455507945461	0.0905103338858054	1.34189658496562	0.179629529206509	0.360785654978512	Ns
Atp5e	Atp5e	1151.66306642748	0.222379976540165	0.126472777737269	1.75832286219039	0.0786925898228675	0.203299644488866	Ns
Atp5f1	Atp5f1	3144.94379579201	-0.056623	0.11617238144518	-0.487405	0.625971481592757	0.785120031398362	Ns
Atp5g1	Atp5g1	459.900258972342	0.296048205297709	0.140201549893394	2.11159010383848	0.0347216221072884	0.112634281151009	Ns
Atp5g2	Atp5g2	1218.56095020793	0.187036295043385	0.135556646245211	1.37976484535514	0.167659059887956	0.345837666707974	Ns
Atp5h	Atp5h	1160.96384423313	0.287860934815316	0.163336932864775	1.76237504749544	0.0780059516626667	0.20198573742554	Ns
Atp5j	Atp5j	1106.97273431981	0.0151218397433835	0.127418572035981	0.118678458734519	0.905530103356241	0.951296281149579	Ns
Atp5j2	Atp5j2	895.098125164067	0.28507723708593	0.147555296284462	1.93200274245899	0.0533591673849808	0.153397464474207	Ns
Atp5k	Atp5k	340.964688341185	-0.734078	0.162806254918822	-4.5089	6.5163501574014e-06	0.00012789182731066	Ns
Atp5l	Atp5l	977.892228768882	-0.152339	0.134977146049763	-1.12863	0.259054601161508	0.45462800055324	Ns
Atp5mpl	Atp5mpl	522.99852569453	-0.11141	0.155718057682391	-0.715458	0.474325925002721	0.663633852788323	Ns
Atp5s	Atp5s	50.4096679561437	0.648177808465952	0.350884174035699	1.8472700008408	0.0647080184883299	0.17598843484335	Ns
Atp6ap1	Atp6ap1	3457.79908198165	0.146143348164961	0.116395101178619	1.25557988854437	0.209268326788903	0.398646498588299	Ns
Atp6v0a4	Atp6v0a4	116.558027686936	-1.24946	0.339498426075676	-3.68033	0.000232936000363055	0.00231791753343728	Ns
Atp6v0c	Atp6v0c	313.417725368671	-0.659832	0.261551838691743	-2.52276	0.0116438770902825	0.0487156533862096	Ns
Atp6v0d2	Atp6v0d2	487.41810726641	0.125639992680369	0.404819039702559	0.310360878215321	0.7562865408953	0.867649122159818	Ns
Atp6v0e	Atp6v0e	1803.01670314312	-0.280073	0.151673719369675	-1.84655	0.064812387277176	0.17615691402128	Ns
Atp6v0e2	Atp6v0e2	370.220013796792	0.582499715338784	0.283849572416488	2.05214230333273	0.0401558347463316	0.125179387019067	Ns
Atp6v1a	Atp6v1a	3334.29798088493	-0.339143	0.191070801524128	-1.77496	0.0759043103072287	0.198217885848343	Ns
Atp6v1b2	Atp6v1b2	4720.35791495308	-0.59257	0.175813285439936	-3.37045	0.000750450267601656	0.00591913856503656	Ns
Atp6v1d	Atp6v1d	1076.23640230297	-0.453566	0.165702868127623	-2.73722	0.00619602936496063	0.0299062331045938	Ns
Atp6v1f	Atp6v1f	1316.02081147336	-0.553528	0.153090332027041	-3.61569	0.000299543966250419	0.00283168896095396	Ns
Atp6v1fnb	Atp6v1fnb	1.13247483991883	-3.75443	2.95540660812315	-1.27036	0.203956068202578	0.392082297524155	Ns
Atp6v1g1	Atp6v1g1	2742.68665498727	-0.372907	0.11588955405318	-3.21778	0.00129189001717821	0.00917096392670191	Ns
Atp6v1g2	Atp6v1g2	32.7102736513305	-0.0182729	0.503217883418939	-0.0363121	0.971033504135383	0.984661130858298	Ns
Atp8a1	Atp8a1	2169.7500559807	0.764703724216108	0.282603736619744	2.70592219820877	0.00681150021355639	0.0322359859918997	Ns
Atp8b1	Atp8b1	1084.3371019461	-0.0109979	0.117949189840596	-0.0932428	0.925710662448377	0.961213890600859	Ns
Atp8b2	Atp8b2	1082.3570071907	0.314367999232512	0.151601998024634	2.07364021140032	0.0381127377405548	0.120667289123319	Ns
Atp8b3	Atp8b3	0.862531550778023	-3.3736	3.04556344289299	-1.10771	0.267986777978789	0.465069622602117	Ns
Atp8b4	Atp8b4	845.337110135052	-0.870684	0.279742651086319	-3.11245	0.00185543228557168	0.0120353037806012	Ns
Atp8b5	Atp8b5	179.685095656329	-1.42198	0.444400845042174	-3.19976	0.00137541643965874	0.00962887740040704	Ns
Atpaf1	Atpaf1	131.83694257641	0.137919072630211	0.196190601212411	0.702985116401622	0.482065024907466	0.669918613567351	Ns
Atpaf2	Atpaf2	289.169220728718	-0.0103992	0.149763625679916	-0.0694371	0.944641685103959	0.971715698594865	Ns
Atrip	Atrip	241.586763647753	-0.070003	0.169584542452221	-0.412791	0.679759521142715	0.824153033208578	Ns
Atrx	Atrx	2373.65141748272	0.0273333293855902	0.115712743950274	0.236217104983149	0.813264207189703	0.899977481841771	Ns
Atxn1	Atxn1	606.218434354437	-0.321074	0.21641869814095	-1.48358	0.137921472303672	0.301693247553577	Ns
Atxn1l	Atxn1l	1463.76055951841	-0.316412	0.204319692931515	-1.54861	0.121475375865852	0.275328004759685	Ns
Atxn2	Atxn2	810.402188553311	-0.0621112	0.1367137448432	-0.454316	0.64960175114566	0.801414593228246	Ns
Atxn2l	Atxn2l	2841.01604371547	-0.425051	0.187273307834792	-2.26968	0.0232268492006965	0.0823202950820071	Ns
Atxn7	Atxn7	1068.91703111483	-0.503341	0.147595084677214	-3.41028	0.000648957872343913	0.00524334863803409	Ns
Atxn7l2	Atxn7l2	154.631149324256	-0.627785	0.267125776952957	-2.35015	0.018765957534854	0.0699346328105728	Ns
AU021092	AU021092	399.388963810402	0.465826147074392	0.18688221245862	2.49261896542207	0.0126804843457345	0.0520243813446701	Ns
AU022252	AU022252	258.189813691765	-0.222956	0.205578865906157	-1.08453	0.278130122219818	0.476746465164946	Ns
AU040320	AU040320	868.418604806281	0.0749554766303721	0.119675809483297	0.626321033080906	0.531104393187193	0.711652283996636	Ns
AU041133	AU041133	61.3222767935111	0.200686889897092	0.28912292189216	0.694123069121257	0.487605032490496	0.673820378678546	Ns
Auh	Auh	395.480947302755	-0.207998	0.166283207786289	-1.25087	0.210982664528812	0.400701045775128	Ns
Aurka	Aurka	70.4440638036503	-0.0824352	0.31110543801686	-0.264975	0.791028521525727	0.887948959158029	Ns
Aurkaip1	Aurkaip1	947.396792915404	-0.0399646	0.124481257939762	-0.321049	0.748173339005646	0.862791334520692	Ns
Aurkb	Aurkb	64.0590111497667	0.445296739194064	0.338025840003676	1.31734526327698	0.187722919542222	0.372425463324058	Ns
Auts2	Auts2	149.892571401695	0.711103692011297	0.300815550008488	2.36391932528499	0.0180827498303193	0.0679240775083254	Ns
Aven	Aven	220.824349702057	0.0940445265176737	0.183492384461571	0.512525502317888	0.608283276733732	0.772284889901226	Ns
Avl9	Avl9	1017.86944117108	-0.618371	0.184661999808935	-3.34866	0.000812019401134408	0.0063049610448109	Ns
AW011738	AW011738	143.630153475301	-0.279236	0.191511382878276	-1.45807	0.144821984582651	0.312093577717629	Ns
AW146154	AW146154	64.1840193626153	0.507748582906257	0.35095361771984	1.44676833994509	0.147961816764203	0.316873484873159	Ns
AW209491	AW209491	151.586384223735	0.450257064139731	0.210869534984857	2.13523999174212	0.0327414117893567	0.107564024135089	Ns
AW549877	AW549877	1505.13122321965	-0.319228	0.162042182380352	-1.97003	0.0488348920855567	0.144341588279978	Ns
AW554918	AW554918	212.393153176902	0.00870491115266653	0.183684101710072	0.0473906618570966	0.962201871418213	0.980790549857867	Ns
Axin1	Axin1	1172.42496321374	-0.458722	0.198084086563209	-2.31579	0.0205696398876407	0.0747437365293279	Ns
Axl	Axl	2886.54934952619	-0.0407181	0.208496168642962	-0.195294	0.845162519933827	0.919754760756844	Ns
Azi2	Azi2	1870.93194357179	-0.918826	0.3050433592817	-3.01212	0.00259432811245801	0.0154326471461582	Ns
Azin1	Azin1	2769.03229467319	-0.141327	0.159545574523238	-0.885809	0.3757205679991	0.577217514000783	Ns
B2m	B2m	33249.4134255716	-0.525195	0.226923368490121	-2.31442	0.0206449300082546	0.0749187735168394	Ns
B3galnt1	B3galnt1	145.603429819632	-0.246204	0.266811212694637	-0.922765	0.356129741603018	0.56001327817364	Ns
B3galnt2	B3galnt2	541.477845162731	0.165041374100143	0.157833562504404	1.04566716661127	0.295714726870224	0.496755199410014	Ns
B3galt4	B3galt4	117.165341470866	-0.0375629	0.256370496106953	-0.146518	0.88351239811111	0.940389847113996	Ns
B3galt5	B3galt5	6.09279590309984	-0.730586	0.846314938325042	-0.863256	0.387996887254098	0.588861956600196	Ns
B3galt6	B3galt6	149.635941588808	0.0944858590763821	0.21375290557913	0.442033098078305	0.6584652552988	0.807701570471944	Ns
B3gat3	B3gat3	678.283389439593	0.211873994926626	0.164930795566154	1.28462361561606	0.19892384216971	0.386711181075906	Ns
B3glct	B3glct	233.800712162953	-0.0791483	0.233583091411741	-0.338844	0.734727181354361	0.854766399432829	Ns
B3gnt2	B3gnt2	141.661410323147	-0.583746	0.29719371548962	-1.96419	0.0495076772495066	0.145760469950273	Ns
B3gnt3	B3gnt3	128.560646642584	0.523107377887611	0.332754447257656	1.5720522511381	0.115938433879319	0.267037087733592	Ns
B3gnt5	B3gnt5	158.366293345246	-0.367774	0.299196158837087	-1.22921	0.218993832134027	0.410690367288544	Ns
B3gnt7	B3gnt7	85.6479090743743	0.51189408628532	0.304893110859099	1.67892965781665	0.093165753668544	0.228562350695494	Ns
B3gnt8	B3gnt8	168.639698647719	0.599004819503187	0.181461186927609	3.30100794360037	0.000963381549426282	0.00722791024913475	Ns
B3gnt9	B3gnt9	258.963643269266	1.33932101826326	0.250481816156511	5.34697902951328	8.94343735279017e-08	3.35941567318052e-06	Ns
B3gntl1	B3gntl1	97.797378079057	0.114857851506791	0.306071963892793	0.375264202725283	0.707463986131832	0.841177882670511	Ns
B4galnt1	B4galnt1	2050.69137394606	-0.198854	0.145829987868299	-1.3636	0.172692190794485	0.352278405389793	Ns
B4galnt4	B4galnt4	82.8021572588603	0.0405783990876305	0.442520807726387	0.0916982848696244	0.926937760127676	0.96178376940349	Ns
B4galt1	B4galt1	4235.19126337994	0.107047653656138	0.134759614994476	0.794360043700971	0.426985858143353	0.623785479105449	Ns
B4galt2	B4galt2	198.115382744298	0.900869285731076	0.205914722442447	4.37496297032802	1.21453093599607e-05	0.000212946505995972	Ns
B4galt6	B4galt6	276.639281028375	-0.240126	0.22741596751472	-1.05589	0.291018941571749	0.491407124502696	Ns
B4galt7	B4galt7	393.34127779462	-0.112347	0.199506974119044	-0.563124	0.573350515873642	0.744902744630288	Ns
B4gat1	B4gat1	334.691051286013	1.03072675542221	0.205048177928417	5.02675403329864	4.98851522704278e-07	1.45849785400962e-05	Ns
B9d1	B9d1	101.054029651212	0.61752109710282	0.297398346516602	2.07641066043502	0.0378559861311572	0.11998835056492	Ns
B9d2	B9d2	296.226225847932	-0.735864	0.239580142545427	-3.07147	0.00213005580305073	0.0132619939790381	Ns
Baalc	Baalc	5.39471883224117	0.18300554135078	0.825050821782422	0.221811234555732	0.824460833391651	0.907322826347972	Ns
Babam1	Babam1	867.549	0.0854148006691047	0.127934215757099	0.667646259944068	0.504359421274209	0.689479303571789	Ns
Babam2	Babam2	641.261307376781	-0.00970621	0.147444335848957	-0.0658297	0.947513446529876	0.972723306555196	Ns
Bace2	Bace2	176.55306385794	-0.0715458	0.227469835642153	-0.314529	0.753119621211566	0.865679297094336	Ns
Bach2	Bach2	183.803850699222	0.774576713312713	0.192947681559926	4.01443908032729	5.95873309715931e-05	0.000803755865091263	Ns
Bag1	Bag1	2658.69594019985	-0.148209	0.108328938827387	-1.36814	0.171268812811213	0.350795851069005	Ns
Bag2	Bag2	67.7533052408644	-0.123362	0.406004710903721	-0.303843	0.761247344029119	0.871225773876748	Ns
Bag3	Bag3	1068.82605884284	-0.211864	0.145501935659746	-1.45609	0.145366766631643	0.312792223192215	Ns
Bag4	Bag4	174.649103309416	0.0441815057816387	0.207683515752681	0.212734773973356	0.831533841826114	0.910601399910748	Ns
Bag6	Bag6	2929.41947800494	-0.126324	0.151152646214838	-0.835741	0.403300492616201	0.602851599451599	Ns
Bahcc1	Bahcc1	420.242988450431	0.661690841336642	0.175374157223225	3.77302364164412	0.000161280998456436	0.00176533928334623	Ns
Bahd1	Bahd1	757.822693784163	-0.0939263	0.157649045003877	-0.595793	0.551313235972097	0.727643670607035	Ns
Baiap2	Baiap2	942.744522142783	-0.0856083	0.140041025694306	-0.611309	0.540994981700122	0.719466245299669	Ns
Baiap3	Baiap3	29.1790494628346	1.70021940333836	0.4952000434364	3.43339914015319	0.00059606392202442	0.00487316970592164	Ns
Bambi	Bambi	137.076398441037	-0.207603	0.271645605499004	-0.764242	0.444722846011288	0.639347669663987	Ns
Bank1	Bank1	59.828232508236	1.41635549940532	0.388703636931844	3.64379276351783	0.000268649754899239	0.00260030957301789	Ns
Bap1	Bap1	1044.12591994159	-0.114555	0.133572380724575	-0.857622	0.391101028639374	0.591711132153248	Ns
Bard1	Bard1	35.4432647779654	-0.0533363	0.383090070363191	-0.139227	0.889271087337535	0.943246089704393	Ns
Barx2	Barx2	46.5601429608605	-0.0635018	0.599315268634834	-0.105957	0.91561627949394	0.955806669235231	Ns
Batf2	Batf2	430.175437523875	-1.85174	0.419744480257478	-4.41159	1.026119879705e-05	0.000185505892030519	Ns
Batf3	Batf3	84.8923128837281	-0.610567	0.285031196665249	-2.14211	0.0321849969640962	0.106197383816378	Ns
Bax	Bax	1280.56606705077	-0.47183	0.200263425006529	-2.35605	0.0184704733911282	0.0689921139772666	Ns
Baz1b	Baz1b	2391.67029692403	0.055549114167013	0.107184104167771	0.518258883612668	0.604277656050005	0.769611062111963	Ns
Bbc3	Bbc3	252.434616022538	-0.105454	0.181557325040409	-0.580831	0.561354041305724	0.735419822678384	Ns
Bbip1	Bbip1	355.018858234478	-0.641457	0.236013717455341	-2.71788	0.00657015792350857	0.0313290758656079	Ns
Bbof1	Bbof1	45.2945296668071	-0.35034	0.438015203599627	-0.799836	0.423805646228387	0.621360418244174	Ns
Bbs1	Bbs1	179.761557559831	0.0433200776178365	0.188084721960324	0.230322150392283	0.817841449721766	0.902840930872296	Ns
Bbs10	Bbs10	36.3779046642902	0.0697403864269908	0.370764943132532	0.188098653119051	0.850799316908221	0.922439647378412	Ns
Bbs12	Bbs12	73.7421102721992	0.375330677711113	0.2794253519941	1.34322342275886	0.17919963944149	0.36034605557125	Ns
Bbs2	Bbs2	134.086997087461	-0.331398	0.256607854062215	-1.29146	0.196545543830145	0.383315550005187	Ns
Bbs4	Bbs4	176.745624731623	-0.146321	0.214824751098028	-0.681116	0.49579806313628	0.681730443208156	Ns
Bbs5	Bbs5	72.8095225535463	-0.201945	0.246056066343991	-0.820726	0.411802387740629	0.611451084624305	Ns
Bbs7	Bbs7	111.885525760911	-0.0315705	0.266656785513972	-0.118394	0.905755651575256	0.951296281149579	Ns
Bbs9	Bbs9	189.878509672203	0.210649136389438	0.219613377044424	0.95918171845619	0.337467208527212	0.540099889042423	Ns
BC003965	BC003965	247.414171664477	0.547311567565974	0.261387545846651	2.09387010308084	0.0362715531698008	0.116232909366729	Ns
BC004004	BC004004	972.393089886184	0.0767192921018486	0.117655011101072	0.65206990661828	0.514356076369295	0.699119977274537	Ns
BC005561	BC005561	155.48621110049	-0.705141	0.312275356261097	-2.25807	0.0239410038433434	0.08419547738494	Ns
BC005624	BC005624	669.762865756693	-0.0640908	0.126464665951602	-0.506788	0.612303469307594	0.774787568971037	Ns
BC016579	BC016579	0.997088073421049	-3.56839	3.95579563226787	-0.902065	0.367022121372532	0.569562099158687	Ns
BC017158	BC017158	217.583115307025	0.687205340206697	0.269644541876861	2.54856017267549	0.0108168624486784	0.0458715841561898	Ns
BC024978	BC024978	234.127465277288	-0.334935	0.165456320299249	-2.02431	0.0429384824447519	0.131292222332417	Ns
BC025920	BC025920	6.24502291375912	0.0490704348829354	0.949340324917523	0.0516889819119382	0.958776516665121	0.979042687069719	Ns
BC028528	BC028528	142.629678665043	1.18546971555553	0.274971001422878	4.31125358463672	1.6233160909369e-05	0.00027287424022164	Ns
BC029722	BC029722	265.855038014483	0.575992127229281	0.18845285613187	3.05642556473768	0.00223993088513391	0.0137722362932028	Ns
BC031181	BC031181	934.05514397953	-0.135381	0.139262925728032	-0.972126	0.330987911565317	0.533298465633466	Ns
BC034090	BC034090	138.8	0.199574838074105	0.242464153735407	0.823110694919031	0.410445047468624	0.610154451380431	Ns
BC048403	BC048403	223.657687753611	-0.0924002	0.161800593345075	-0.571075	0.56794910263635	0.741064483587159	Ns
BC049715	BC049715	35.2660211725369	-0.55609	0.387963895913688	-1.43336	0.151756315479983	0.322624370840503	Ns
BC051019	BC051019	144.571950858045	-0.25676	0.217304706063647	-1.18157	0.237377103636022	0.431727123902995	Ns
BC051142	BC051142	4.59569607389479	1.5394495516863	1.24230606174529	1.23918702410866	0.215276244834529	0.406270790451321	Ns
BC052040	BC052040	56.8718327806247	0.614959111507071	0.393494050504536	1.56281679664171	0.118095692284129	0.270259740421861	Ns
BC055324	BC055324	42.6164034643391	-0.165164	0.337924843830736	-0.488758	0.625012937249998	0.784134788781683	Ns
BC067074	BC067074	99.2958661967173	0.650754795513498	0.250393619757662	2.59892722563505	0.00935155964495133	0.0410542154072477	Ns
BC100530	BC100530	281.824472133057	-1.75331	0.472169233466829	-3.71331	0.000204567183764393	0.00210046301669885	Ns
BC147527	BC147527	35.6488175084516	0.140673689894245	0.411558728258656	0.341807086656742	0.732496076086705	0.853537826797368	Ns
Bcam	Bcam	5615.68699086485	0.960126070306199	0.211938088801427	4.53021953597864	5.89224270193974e-06	0.000117616110497816	Ns
Bcan	Bcan	2.31061667162739	0.551133995598997	1.3117509153095	0.420151409209394	0.674374848948774	0.819508118529716	Ns
Bcap29	Bcap29	570.55870346873	-0.164703	0.118632464759163	-1.38835	0.165031288921503	0.341572816418349	Ns
Bcar1	Bcar1	1250.34910187618	-0.481546	0.189306422021159	-2.54374	0.0109673425732569	0.0464402889701479	Ns
Bcar3	Bcar3	1020.18335006658	-0.498419	0.162530285135793	-3.06662	0.00216490680564977	0.0134135901237876	Ns
Bcas1	Bcas1	18.4442624088115	1.33534339750935	0.593101737013158	2.25145757325564	0.0243565711626473	0.0853834806146697	Ns
Bcat1	Bcat1	61.5150628358316	-1.14401	0.529747932216375	-2.15954	0.0308083742827401	0.102932677516606	Ns
Bcat2	Bcat2	510.422669856753	0.402733946013913	0.208474570690706	1.93181328868839	0.0533825552991693	0.15341198589386	Ns
Bccip	Bccip	815.820888076385	-0.0346865	0.134359727676223	-0.258162	0.796282103038689	0.890528943615717	Ns
Bcdin3d	Bcdin3d	83.3777447680385	0.162723839057531	0.282565163883204	0.575880751969805	0.564695786586452	0.738187502368411	Ns
Bche	Bche	39.2034914899018	3.02086921629827	0.688490928045943	4.38766742340676	1.14572791737754e-05	0.000203080273355169	Up
Bckdha	Bckdha	182.80271028653	-0.445719	0.209616342448915	-2.12636	0.0334734250223458	0.109461670064425	Ns
Bckdhb	Bckdhb	275.593	0.548817524789107	0.322763641827355	1.70036972467508	0.0890614028404206	0.221967044157632	Ns
Bcl10	Bcl10	2136.49237756503	-1.04326	0.2895469280432	-3.60306	0.000314487000820653	0.00295081930298551	Ns
Bcl11a	Bcl11a	42.5241035221023	0.71391917166124	0.354699810035792	2.01274190586456	0.0441417883493318	0.134494265858473	Ns
Bcl11b	Bcl11b	185.741325852864	0.592340342049197	0.203519568660855	2.91048347805941	0.00360870045716283	0.0198916899835059	Ns
Bcl2	Bcl2	291.473121170896	0.594327316840798	0.1887878502778	3.1481226994547	0.0016432270266058	0.0109651572881272	Ns
Bcl2a1b	Bcl2a1b	431.159448335956	-1.1967	0.37586673371448	-3.18383	0.00145338528149314	0.0100226155825278	Ns
Bcl2a1d	Bcl2a1d	1598.1532980903	-1.32128	0.398572445381695	-3.31504	0.000916297164896771	0.00694817850173059	Ns
Bcl2l1	Bcl2l1	5637.70490831537	-0.578337	0.161173503500791	-3.58829	0.000332856801546567	0.00308439107324998	Ns
Bcl2l12	Bcl2l12	117.450919652802	0.319303588244397	0.260098162179203	1.22763	0.219586932324674	0.411286341999856	Ns
Bcl2l13	Bcl2l13	819.106837081441	-0.213812	0.183935157251737	-1.16243	0.245060920248189	0.440583757480413	Ns
Bcl2l14	Bcl2l14	51.2576449861623	-0.547298	0.3103261678772	-1.76362	0.0777958453410179	0.201625786965617	Ns
Bcl2l15	Bcl2l15	72.068480769344	-2.84149	0.371973367504496	-7.63897	2.18963094193609e-14	3.97684108861165e-12	Down
Bcl3	Bcl3	2484.57256540355	-1.24828	0.27131923511254	-4.60079	4.20885460670256e-06	8.95783239370241e-05	Ns
Bcl6	Bcl6	1123.92500051835	-0.738729	0.21248287797968	-3.47665	0.000507714222149965	0.00430046273189585	Ns
Bcl6b	Bcl6b	1172.77650372929	-0.196061	0.159712315730758	-1.22759	0.219601672557574	0.411286341999856	Ns
Bcl9	Bcl9	450.119069886809	0.0872629158415638	0.143643231215223	0.607497583445588	0.54352074587387	0.721726843111949	Ns
Bcl9l	Bcl9l	1302.92197043475	0.525032186850066	0.151934871520783	3.45563978561859	0.000548988447168033	0.00455576074957876	Ns
Bclaf3	Bclaf3	291.579860422795	-0.865555	0.224674858847386	-3.85248	0.000116928854856244	0.00136913493962405	Ns
Bcorl1	Bcorl1	246.001647531836	0.391753433087146	0.195803142188689	2.0007515135259	0.0454191749754589	0.137432680960684	Ns
Bcr	Bcr	2805.21323641109	-0.263658	0.130209963235777	-2.02487	0.0428809168131157	0.131151555763814	Ns
Bcs1l	Bcs1l	103.834075682174	1.02908752750782	0.354589603493531	2.90219317591074	0.00370559957665336	0.0202821890410439	Ns
Bdh1	Bdh1	69.6363709678663	0.623844816862482	0.377964229486739	1.65053930555714	0.0988326810511238	0.238240104939216	Ns
Bdkrb1	Bdkrb1	126.375188065868	0.00191553859088539	0.219451900014836	0.00872874005992149	0.993035561508849	0.996902248651008	Ns
Bdkrb2	Bdkrb2	1492.42419369419	-1.26658	0.311919340379393	-4.06061	4.89438228933363e-05	0.000682925863348103	Ns
Bean1	Bean1	63.0680004598625	0.106516615620307	0.318127980426494	0.334823159778359	0.737758488919194	0.856615383653975	Ns
Begain	Begain	40.6847723597663	-0.611403	0.354989632494094	-1.72231	0.0850129020768278	0.215486454100174	Ns
Bend3	Bend3	240.233998189224	0.0607985026373691	0.19419784440613	0.313075064366934	0.754223633237688	0.866246116781242	Ns
Bend4	Bend4	303.706161142522	0.0473139552288331	0.392455338091896	0.120558827047358	0.904040482153909	0.950281248105443	Ns
Bend5	Bend5	51.8415890626008	-0.676166	0.539452630238093	-1.25343	0.210049181522411	0.399731238918005	Ns
Bet1	Bet1	552.651294881706	0.131491836528089	0.224443660312188	0.58585676398786	0.557971774212143	0.732257265925792	Ns
Bex2	Bex2	32.6769231864413	0.261288694695196	0.573718231174925	0.455430349773092	0.648799665034486	0.801043034409143	Ns
Bex3	Bex3	536.664524648935	0.593412173596739	0.240342471814815	2.46902750527575	0.0135480804402676	0.0547912386860589	Ns
Bex4	Bex4	125.685004630596	0.477208713089339	0.306711920874932	1.55588576970874	0.119735257819793	0.272582132190995	Ns
Bex6	Bex6	1.30015405543993	1.23044365466039	2.04668597194502	0.601188297338584	0.5477145781198	0.724918232900596	Ns
Bfar	Bfar	575.253984579448	-0.0432133	0.197161971979262	-0.219177	0.826512439722595	0.908559379718056	Ns
Bglap2	Bglap2	1.19650568810526	-3.83205	3.81887004266613	-1.00345	0.315643386016097	0.51781035010363	Ns
Bgn	Bgn	7502.21396712864	0.842610447810218	0.25449582657518	3.31090084717482	0.000929961537705911	0.00703298912249057	Ns
Bhlha15	Bhlha15	87.5872707219459	0.904834120638772	0.228485136538671	3.96014434175515	7.49044744840542e-05	0.000962306181820058	Ns
Bhlhb9	Bhlhb9	142.090530345576	0.417864886374748	0.239216775201437	1.74680427834911	0.0806712942132152	0.207278632288723	Ns
Bhlhe22	Bhlhe22	57.9297095296668	-0.0565677	0.32316552949982	-0.175043	0.861046121530395	0.92808352290605	Ns
Bhlhe40	Bhlhe40	6718.43122390567	-1.42393	0.409236356269729	-3.47949	0.000502364845122763	0.00426558892445556	Ns
Bhlhe41	Bhlhe41	128.170919548374	0.300708051234913	0.227063809672847	1.32433280172729	0.185392541210557	0.369287618523715	Ns
Bicd1	Bicd1	91.6728621435504	0.540578835236497	0.341883845111241	1.58117689082561	0.113837597668448	0.263438128916946	Ns
Bicdl1	Bicdl1	192.482	0.441755827310436	0.18392732432072	2.40179554039579	0.0163148243541057	0.063015106391888	Ns
Bicdl2	Bicdl2	65.489345168755	-0.31325	0.268447785144054	-1.16689	0.24325319568884	0.43819456628382	Ns
Bicral	Bicral	493.881329818886	0.151295562276581	0.156336799879001	0.967753992621561	0.333167245887058	0.5353327531647	Ns
Bid	Bid	395.683145891071	-0.396002	0.175533859004499	-2.25598	0.024071613263877	0.084593674369709	Ns
Bik	Bik	87.1444419759381	-0.223317	0.302758194508599	-0.737607	0.460753359041185	0.652858619156034	Ns
Bin2	Bin2	500.299542672108	0.461700601491264	0.182004012920181	2.53676055864629	0.0111883448847496	0.0471123178814401	Ns
Birc2	Birc2	1777.92881048072	-0.809723	0.125965927418495	-6.42811	1.29201238326407e-10	1.06982397633194e-08	Ns
Birc3	Birc3	7383.4653980945	-1.32693	0.239161681483411	-5.54826	2.88534318841492e-08	1.28863516257397e-06	Ns
Birc5	Birc5	50.9688534695349	0.311980338936117	0.420556527451963	0.741827361059691	0.458191940770339	0.65052933367944	Ns
Birc6	Birc6	2676.11366253885	-0.201527	0.207445683935857	-0.971469	0.331314855248932	0.533527654391799	Ns
Birc7	Birc7	0.926769217660852	1.96311570278183	2.18051718519637	0.900298202696826	0.367961577311186	0.570236879503037	Ns
Bivm	Bivm	181.599778640265	0.518589791430489	0.17933147205069	2.89179464987554	0.00383048221904071	0.0207809614025815	Ns
Blcap	Blcap	1336.46658463873	-0.497097	0.23107592943191	-2.15123	0.0314582473200734	0.104498494172449	Ns
Blk	Blk	73.3831669238964	1.65703425777818	0.269937928819041	6.13857513476369	8.32649290492937e-10	5.90348346959493e-08	Ns
Blm	Blm	148.967288678017	-0.228473	0.288645714271083	-0.791534	0.428632210718422	0.625228725522667	Ns
Blnk	Blnk	92.3557731926546	0.653514979425914	0.271717776282807	2.4051241268283	0.0161669734642864	0.0625718686383028	Ns
Bloc1s2	Bloc1s2	315.123018432188	-0.362356	0.172153403675012	-2.10484	0.0353049254344316	0.11406980180239	Ns
Bloc1s4	Bloc1s4	434.966251878209	-0.355629	0.192360353838794	-1.84876	0.064491930622999	0.175653412001753	Ns
Bloc1s5	Bloc1s5	197.157798911695	0.295429515618791	0.175219034918735	1.68605834266699	0.0917845625477336	0.226201189993806	Ns
Blvra	Blvra	424.576036222102	0.0340830770941329	0.189506484569666	0.179851772204678	0.857268937902871	0.92547191012278	Ns
Blzf1	Blzf1	524.431094616046	-0.298708	0.156831105488276	-1.90465	0.0568258119718653	0.160436040569647	Ns
Bmf	Bmf	1046.38930095378	-0.585639	0.183608796635575	-3.1896	0.00142469312956031	0.00989106357970817	Ns
Bmp1	Bmp1	1100.26679666496	0.224014877679728	0.212072996812872	1.05631023773099	0.290826500187178	0.491407124502696	Ns
Bmp2	Bmp2	99.1873164687234	-0.468398	0.225275852305726	-2.07922	0.0375970596208818	0.119455409717426	Ns
Bmp7	Bmp7	22.2416715992746	2.85393571204928	0.690353202682304	4.1340225568022	3.56468465339792e-05	0.00052790839044577	Up
Bmp8a	Bmp8a	5.37067968949419	-0.455489	0.830249449191837	-0.548617	0.583267990982687	0.752023507161491	Ns
Bmpr1a	Bmpr1a	1385.41792806573	0.0609188480504278	0.125242532431356	0.486407028569282	0.626678608234539	0.785577775326125	Ns
Bmpr1b	Bmpr1b	58.2353186314651	-0.291744	0.298446663482311	-0.977541	0.328301548267555	0.530671525156333	Ns
Bmpr2	Bmpr2	13301.1244572135	-0.266204	0.154055734602201	-1.72797	0.0839930865768997	0.21358833762124	Ns
Bms1	Bms1	1047.50948365511	0.168240163040379	0.125308782439132	1.34260472223565	0.179400000474712	0.360643913766637	Ns
Bmt2	Bmt2	622.178643971178	-0.89383	0.261769263165978	-3.41457	0.000638821912282244	0.00517628269494984	Ns
Bmx	Bmx	86.8453217507053	-0.179441	0.285892754943443	-0.627653	0.530231274632285	0.711019340467221	Ns
Bmyc	Bmyc	22.8827362443747	0.49820755980591	0.549046184245582	0.907405559134289	0.364192370756527	0.567655709516632	Ns
Bnc2	Bnc2	31.9478157653277	1.95649160807513	0.685294238260979	2.8549657925623	0.00430414645661876	0.0226993200389973	Ns
Bnip1	Bnip1	262.779908258739	0.00231940519020565	0.17006401739794	0.0136384240810822	0.989118449333129	0.994642291395711	Ns
Bnip2	Bnip2	2580.98807938683	-0.0316395	0.102465638588514	-0.308782	0.757487454718991	0.868499867225817	Ns
Bnip3	Bnip3	1515.40908144765	-2.85169	0.526278803173792	-5.41859	6.00711853631475e-08	2.45125009625736e-06	Down
Bnip3l	Bnip3l	3206.9901043061	-1.13442	0.228540800920356	-4.96377	6.91377771479626e-07	1.92230133325119e-05	Ns
Bnipl	Bnipl	30.9973004084572	0.501451515567652	0.37367516162328	1.34194500214919	0.179613828782444	0.360785654978512	Ns
Bod1	Bod1	431.827	0.264028127356054	0.13609704794503	1.93999892975413	0.0523798199483823	0.151233565155115	Ns
Bod1l	Bod1l	968.443096370417	0.0122892607255561	0.143585083202761	0.0855887007998047	0.931793380953483	0.964537056638731	Ns
Bok	Bok	127.851206798777	0.19432974613713	0.305288598299534	0.636544395105327	0.524421654487774	0.707292741470611	Ns
Bola1	Bola1	175.645386533362	0.140526465626751	0.182523397735643	0.769909323243488	0.441353683063818	0.635944436813642	Ns
Bola2	Bola2	424.027693509054	0.168482899239128	0.149727250458416	1.12526543246663	0.260476573185444	0.456409531350971	Ns
Bola3	Bola3	261.483653084117	0.17583281203811	0.158058471339981	1.11245421107418	0.265942907112887	0.462921027817798	Ns
Boll	Boll	6.30073119217809	-1.62773	1.09687946592854	-1.48397	0.137817758282189	0.301524522652489	Ns
Bora	Bora	84.0526495163998	0.387497186313754	0.282065442720922	1.3737846883184	0.169508536026039	0.348163105681584	Ns
Borcs5	Borcs5	179.124899583325	-0.825347	0.345510834610058	-2.38877	0.0169047620248841	0.0644597043395917	Ns
Borcs6	Borcs6	326.789862184924	-0.58081	0.200947056088838	-2.89036	0.00384795540876386	0.0208558080062194	Ns
Borcs7	Borcs7	149.581341011762	-0.252616	0.205468220348366	-1.22946	0.2188977060888	0.41061745175597	Ns
Borcs8	Borcs8	233.283795248776	0.271811589480493	0.179396486657938	1.51514444092078	0.129735829395925	0.289061123389215	Ns
Bpgm	Bpgm	379.191542091758	0.492852094862872	0.227754214559933	2.16396476269457	0.0304670538687322	0.102042591994951	Ns
Bphl	Bphl	220.109290163833	0.467834940184736	0.361836770362162	1.2929447156973	0.196030180514649	0.38261637435619	Ns
Bpifa1	Bpifa1	187.652365205139	0.433682846582554	2.43864661512283	0.177837511959768	0.858850586603795	0.926562154487251	Ns
Bpifb5	Bpifb5	25.548912254315	-0.792679	0.564753756862783	-1.40358	0.160443105780784	0.335187217675362	Ns
Bpifc	Bpifc	7.26109575364624	-0.390758	1.81865933671778	-0.21486	0.829876275021703	0.910148290968493	Ns
Bpnt1	Bpnt1	431.738159515368	-0.0170575	0.146293337003214	-0.116598	0.907178913282906	0.951640243414212	Ns
Braf	Braf	1199.73309438617	-0.186015	0.163567620329572	-1.13724	0.255438958282134	0.451284775385848	Ns
Brap	Brap	1131.61427267583	-0.272901	0.109448674902627	-2.49342	0.0126520001398016	0.0519873680167619	Ns
Brca1	Brca1	86.2776571878148	0.500893197915449	0.327823372261161	1.52793620070631	0.126528379051635	0.283607573989676	Ns
Brca2	Brca2	77.7444446590335	0.63388920965898	0.292019050332077	2.17071183862196	0.0299529617340413	0.100707290430043	Ns
Brd3	Brd3	904.458991084622	-0.0107261	0.165558408343143	-0.0647873	0.948343315847201	0.972960300270978	Ns
Brd3os	Brd3os	44.6204703174367	0.3372000326722	0.365246541069168	0.923212117725006	0.355896675152272	0.559840109562503	Ns
Brd7	Brd7	948.621503199967	0.082927477100327	0.137683593414731	0.602304712156461	0.546971324776025	0.724272523434017	Ns
Brd8	Brd8	827.34145960435	-0.259811	0.118811902766113	-2.18674	0.0287615665358593	0.097336280066464	Ns
Brdt	Brdt	27.2290029717587	0.0759318974297301	0.431034817664437	0.176161865162465	0.860166779404857	0.927541059464705	Ns
Brf1	Brf1	695.974426347339	-0.0504726	0.136743255067209	-0.369105	0.712049658810486	0.843537033614044	Ns
Brf2	Brf2	156.667067068961	-0.109794	0.192997088783812	-0.56889	0.569430978567705	0.741718339748771	Ns
Bri3bp	Bri3bp	307.011110648441	0.272500676422882	0.175218833485223	1.55520197802174	0.119897973376135	0.272637731876485	Ns
Brinp1	Brinp1	48.3121912148828	0.0363218222108048	0.417992051160297	0.0868959639542898	0.930754207684368	0.964097093927404	Ns
Brip1	Brip1	37.2934839526881	0.141866107555818	0.40017871477795	0.354506879843761	0.722959049025393	0.849752414429736	Ns
Brk1	Brk1	1642.92036174525	0.103214428391409	0.11171355138421	0.923920393833239	0.355527764186068	0.559609679051861	Ns
Brox	Brox	1787.3607905765	-0.589432	0.159999359271739	-3.68397	0.000229631240628413	0.00229307816345837	Ns
Brpf1	Brpf1	1295.23208782564	-0.478723	0.15992779977414	-2.99337	0.00275917787695675	0.0162029442757497	Ns
Brpf3	Brpf3	873.812497480146	-0.374985	0.121619802429642	-3.08326	0.00204746318778192	0.0129035680012212	Ns
Brsk1	Brsk1	67.4863825267291	-0.00800493	0.257110974063902	-0.0311341	0.975162562788509	0.986467283063389	Ns
Bsdc1	Bsdc1	1145.05409247384	-0.591812	0.155176392386968	-3.8138	0.000136846139211584	0.00154006210636528	Ns
Bsg	Bsg	7617.57609701184	-0.454228	0.285978657239245	-1.58833	0.112212408556077	0.261061846320784	Ns
Bsn	Bsn	33.5759419146033	0.694186435564598	0.51837997924317	1.33914592260701	0.180523173042478	0.362131719715981	Ns
Bspry	Bspry	221.514513602115	-0.016914	0.173107571921045	-0.097708	0.922164144825784	0.95946345582901	Ns
Btbd11	Btbd11	52.8631945140532	0.0828328605465479	0.304492705468224	0.272035615497502	0.785594634420253	0.884863882657158	Ns
Btbd16	Btbd16	85.9720722274579	-1.52423	0.30583084373899	-4.9839	6.23136944517548e-07	1.76721637465177e-05	Ns
Btbd19	Btbd19	372.855785796931	-0.969486	0.308956556540789	-3.13794	0.00170141745193584	0.011254157186449	Ns
Btbd3	Btbd3	934.277258825786	0.802236367465749	0.211128169316219	3.79975997548766	0.000144836300619714	0.00161397150710219	Ns
Btbd6	Btbd6	164.577287449785	0.500143055345122	0.26281404057017	1.90303019678884	0.0570366051136791	0.160751117617286	Ns
Btbd8	Btbd8	44.3134743072123	0.217777099151116	0.347661849736599	0.626404937200074	0.531049372014951	0.711652283996636	Ns
Btbd9	Btbd9	999.642662009303	-0.460518	0.231204131247128	-1.99182	0.0463904957335285	0.139626899336999	Ns
Btc	Btc	21.9682606660323	0.332930337731256	0.429550627900026	0.775066583789846	0.438300316058398	0.633224501447589	Ns
Btd	Btd	274.096155034956	0.354244389000072	0.172315449705853	2.05579006180106	0.0398027563804312	0.12462668186023	Ns
Btg1	Btg1	10706.1989634014	-0.92664	0.278956040928832	-3.32181	0.000894343878317703	0.00681816999706722	Ns
Btg2	Btg2	4457.58918225101	-0.904807	0.286419254553299	-3.15903	0.0015829502538547	0.0106823246161378	Ns
Btk	Btk	441.092841926359	-0.178351	0.197680335244215	-0.90222	0.366940103058563	0.569562099158687	Ns
Btla	Btla	150.19611683806	0.300640077607458	0.229960717761913	1.30735405826452	0.191092492584498	0.376370097294378	Ns
Bub1	Bub1	38.1502854749748	0.152120686112531	0.561475294328462	0.270930328812546	0.786444618076896	0.885079247648283	Ns
Bub1b	Bub1b	77.7830470959532	0.484917608778167	0.24261590800475	1.9987049190883	0.0456402904649625	0.137917809012929	Ns
Bud13	Bud13	265.746501443746	-0.171661	0.16484480577875	-1.04135	0.29771360642004	0.49852147441454	Ns
Bud23	Bud23	461.674066997816	0.108356567419899	0.155545829244679	0.696621490566939	0.486039703029633	0.672968923613836	Ns
Bud31	Bud31	653.820605011784	-0.430015	0.140554606005894	-3.05941	0.00221770761444665	0.0136652228018918	Ns
Bzw1	Bzw1	4894.22723620728	-0.340762	0.117701689142941	-2.89514	0.00378994307262706	0.0206201986646913	Ns
Bzw2	Bzw2	521.402708539291	0.00590081776872891	0.125381043012859	0.0470630776944783	0.962462954443538	0.980792288466358	Ns
C1galt1	C1galt1	1633.48716548862	-0.194009	0.116112013009025	-1.67088	0.0947451628584696	0.231386249185464	Ns
C1galt1c1	C1galt1c1	449.187261514255	-0.392584	0.151847436184241	-2.58538	0.00972709359604619	0.0421966155845308	Ns
C1qa	C1qa	866.542122165144	0.617709079840395	0.359392250565364	1.71876015375587	0.0856580537615262	0.216463569140288	Ns
C1qbp	C1qbp	822.143715237758	0.274173275435797	0.125288229055221	2.18834025752695	0.0286448265230958	0.0970570227234165	Ns
C1qc	C1qc	513.780769112213	0.75310493586201	0.460906865742711	1.63396337055741	0.102266542074189	0.243874638068026	Ns
C1qtnf1	C1qtnf1	271.022704697011	0.328598328240147	0.337755452040664	0.972888302038675	0.330608819524103	0.533282085239996	Ns
C1qtnf12	C1qtnf12	78.2096217606408	0.464582109865002	0.237062745020368	1.95974323095384	0.050025809500386	0.146855922380001	Ns
C1qtnf2	C1qtnf2	83.4831068891533	2.05854605472911	0.341774212408977	6.02311695847254	1.71089714504913e-09	1.05480528333899e-07	Up
C1qtnf6	C1qtnf6	225.311953126275	1.06278608198306	0.290637597484306	3.65673984089567	0.000255443401358596	0.00249806029742406	Ns
C1qtnf7	C1qtnf7	70.8194002833084	1.81797136826282	0.650797212029921	2.79345291383828	0.00521486204270504	0.0262455168644392	Ns
C1rb	C1rb	125.87972426838	0.671837832624186	0.290144251239388	2.31553039480998	0.0205839231344784	0.074745206157978	Ns
C1rl	C1rl	419.715138807214	-0.486975	0.214038641332372	-2.27517	0.0228955552483695	0.0814191782876189	Ns
C1s1	C1s1	1846.51852255016	0.774856821874681	0.269598226272033	2.87411691311658	0.00405158952770464	0.021751647705765	Ns
C1s2	C1s2	121.96642902739	0.720987180688566	0.264031806390133	2.7306830587798	0.00632032213573192	0.0304165010216741	Ns
C2	C2	163.870248240688	-0.349452	0.289470547015176	-1.20721	0.22735127127324	0.42045530181344	Ns
C2cd4b	C2cd4b	98.0197828335813	0.685126854689905	0.401218820980104	1.70761394746205	0.0877079986848273	0.219583769976063	Ns
C3	C3	36970.2924840731	0.635007636747935	0.18241383058089	3.48113755807758	0.000499289001131221	0.00424264751223413	Ns
C4b	C4b	2718.43334522634	0.130771690839741	0.343993042532875	0.380157952837792	0.703828169053869	0.838943653435652	Ns
C5ar2	C5ar2	58.4293868057279	0.631852907817806	0.364641135549605	1.73280753655356	0.0831298828697523	0.211740015846421	Ns
C77080	C77080	1030.96315622022	-0.0661018	0.184719784961732	-0.357849	0.720456461553896	0.848690257453935	Ns
C87436	C87436	242.084152515004	0.130853540796469	0.200795072119973	0.651677052703193	0.514609529002003	0.699296897100948	Ns
CAAA01147332.1	CAAA01147332.1	52.3079796605429	-0.206883	0.399867456210461	-0.51738	0.604890983225259	0.770143158140885	Ns
Caap1	Caap1	163.967655349537	0.195497593425927	0.211204867295791	0.925630152036858	0.35463821819061	0.558674621185152	Ns
Cab39	Cab39	3881.93313901761	-0.36208	0.130009804984357	-2.78502	0.0053524584775083	0.0267599334371327	Ns
Cab39l	Cab39l	506.397064493244	0.214568332367771	0.132745481155505	1.61638897610694	0.106010240296663	0.250068655838084	Ns
Cables1	Cables1	130.36492078226	0.242724650470187	0.241829109828636	1.00370319620407	0.315521696023025	0.51781035010363	Ns
Cables2	Cables2	518.870510307618	-0.150032	0.147837950594847	-1.01484	0.31018075207511	0.511958453592325	Ns
Cabp1	Cabp1	37.8946890718193	1.77892585386104	0.476367516257558	3.7343559188012	0.000188196192963751	0.00198410558827211	Ns
Cacna1a	Cacna1a	38.9160769438325	0.39459739948063	0.370561827424459	1.06486251490939	0.28693815027265	0.487186840902694	Ns
Cacna1d	Cacna1d	953.902059874789	-0.326596	0.292198688543246	-1.11772	0.263687390008045	0.460833423548184	Ns
Cacna1e	Cacna1e	32.2205924255342	0.616391670334318	0.557971226222739	1.10470153543053	0.269288937881943	0.466811386206107	Ns
Cacna1i	Cacna1i	25.3735823444769	2.00530495508906	0.618269672861977	3.24341471546952	0.0011810616300184	0.00850664325773253	Up
Cacna2d2	Cacna2d2	4.46099457457074	0.468796864378847	0.933748004255747	0.502059294630039	0.615625812246949	0.777950229935322	Ns
Cacna2d4	Cacna2d4	77.1341309150243	0.0616614913189127	0.286126621688602	0.215504209133047	0.829374230745877	0.909905345607468	Ns
Cacnb1	Cacnb1	94.3388549976163	0.432706008625869	0.293083579744211	1.47639116801942	0.139838912306754	0.304712374415639	Ns
Cacnb2	Cacnb2	57.7177481611027	1.07374932353262	0.335022786775095	3.20500385621064	0.00135060671096811	0.00948686224719646	Ns
Cacng7	Cacng7	68.6077554999953	0.0690938398930641	0.250954954953349	0.275323672751981	0.783067578778589	0.883318202251861	Ns
Cacng8	Cacng8	4.06238253690362	-0.305156	1.03627910308341	-0.294473	0.76839664443192	0.875337530119897	Ns
Cacul1	Cacul1	1163.52460221776	-0.337142	0.179605253529241	-1.87713	0.0605006535785688	0.167599368545857	Ns
Cacybp	Cacybp	829.589507994458	0.199031731878241	0.119142762373631	1.67053145246103	0.0948142618882126	0.231434039576364	Ns
Cad	Cad	803.616794046218	0.657142094175595	0.143671559700357	4.57391912182298	4.78684683323756e-06	9.963667977293e-05	Ns
Cadm3	Cadm3	53.6072800050575	-0.133218	0.848378880781163	-0.157027	0.875223742105883	0.936654540608409	Ns
Cadm4	Cadm4	136.54422642029	0.375867777605021	0.384792804115568	0.976805630419568	0.328665388077008	0.531108285234413	Ns
Cadps2	Cadps2	418.627260926244	0.311506444628215	0.174201928259816	1.7881917137198	0.0737450827178808	0.194008399432198	Ns
Calca	Calca	195.325725916403	-1.21496	0.377572186125591	-3.21783	0.00129165268742697	0.00917096392670191	Ns
Calcb	Calcb	3.92927277456253	4.24753464769172	1.77729462470828	2.3898877477272	0.0168535230296698	0.0642859331703342	Ns
Calcoco1	Calcoco1	949.68724547222	-0.188266	0.242241971293219	-0.777182	0.437051286947815	0.631983403331551	Ns
Calcr	Calcr	132.53962608488	-1.42745	0.258130428061895	-5.52996	3.20297047306501e-08	1.39212632361875e-06	Ns
Calcrl	Calcrl	7988.93361621143	2.00263340163113	0.299374562736836	6.68939065271065	2.2410176234275e-11	2.13631125379509e-09	Up
Cald1	Cald1	5099.21261436842	-0.226069	0.132218389770278	-1.70981	0.0873001291715963	0.219003243105393	Ns
Calhm2	Calhm2	157.902706488464	1.22036748251579	0.275670289332291	4.42690971693641	9.55927186421766e-06	0.000174903838754331	Ns
Calhm5	Calhm5	97.1399431477473	0.293939689779939	0.267123550793807	1.10038852398616	0.27116287647292	0.468429032736127	Ns
Calhm6	Calhm6	315.719630549716	-1.74855	0.362094173819595	-4.82899	1.37227743940683e-06	3.40637095681204e-05	Ns
Calm1	Calm1	14907.022376004	0.00492082532317871	0.123606503382377	0.0398104079358684	0.968244278477728	0.983671563526979	Ns
Calm2	Calm2	5929.66971684526	-0.566333	0.099799765848138	-5.6747	1.38934439215096e-08	6.79341499334502e-07	Ns
Calm3	Calm3	3301.40097248231	0.842396288695422	0.139624665736763	6.03329135472102	1.60653378855949e-09	1.01247329430105e-07	Ns
Calml4	Calml4	34.5399457775843	0.567786331362119	0.578917909869713	0.980771749642191	0.326705312443934	0.528629345020356	Ns
Calr	Calr	12542.0687311332	0.455907149787514	0.120442118463662	3.78528006317874	0.000153535570693659	0.00169426800967788	Ns
Calr3	Calr3	38.3870783110228	0.676765058209075	0.485897380400664	1.39281479075072	0.163675804554604	0.339626545979043	Ns
Camk2d	Camk2d	1702.39084902186	-0.421181	0.155092401742998	-2.71568	0.00661405232970357	0.0314828704077489	Ns
Camk2n1	Camk2n1	640.110123250725	-0.30193	0.142033792639339	-2.12576	0.0335230301918523	0.109592292362067	Ns
Camk2n2	Camk2n2	47.2746366654125	-0.143366	0.361210918903422	-0.396903	0.691439296513171	0.831780209930585	Ns
Camk4	Camk4	159.628339392808	-0.531399	0.460575328555397	-1.15377	0.24859374284948	0.443962125139248	Ns
Camkk1	Camkk1	297.952622162274	-0.540247	0.191640027881301	-2.81907	0.00481624524875394	0.0246918973850273	Ns
Camkk2	Camkk2	968.715691845415	0.10174872905673	0.126402516787844	0.804958094525181	0.420843862293544	0.619363359348464	Ns
Camkmt	Camkmt	34.0258616006078	0.767041724857584	0.409791105481026	1.87178714861858	0.0612360569324444	0.169058610328948	Ns
Camkv	Camkv	0.894263077954473	3.14895484143907	3.05151951564218	1.0319301008227	0.302104863692239	0.503685710423979	Ns
Camp	Camp	353.043257444202	-2.36286	0.382262944065579	-6.18123	6.36029541188828e-10	4.71576412761181e-08	Down
Camsap2	Camsap2	1329.6205179347	-0.149016	0.175185956127816	-0.850618	0.394981834943245	0.595071097909995	Ns
Camsap3	Camsap3	121.401020825089	0.549864050157801	0.210733974684963	2.60928049679612	0.00907328353805432	0.0401589264360859	Ns
Camta1	Camta1	292.610266906248	-0.724286	0.160437664675725	-4.51444	6.34853726463938e-06	0.000125030914461926	Ns
Cand1	Cand1	1592.18622102874	-0.0516871	0.101464765216046	-0.509409	0.610465571858433	0.773238214287859	Ns
Cand2	Cand2	58.1660479166312	1.10202704542547	0.427263493348362	2.57926797534034	0.00990099468829624	0.042787384283441	Ns
Cap1	Cap1	9692.12621163496	-0.265351	0.191113817336022	-1.38845	0.165001164195806	0.341572816418349	Ns
Cap2	Cap2	55.0956121971207	2.04853758174935	0.530143712766746	3.86411746931471	0.000111491561090482	0.00131608768887662	Up
Capn10	Capn10	239.156546100195	-0.124668	0.200795322031263	-0.620871	0.534684396031079	0.714362696053831	Ns
Capn15	Capn15	459.613050166697	0.0758466901627828	0.171738627058625	0.441640249848343	0.658749553068267	0.807701570471944	Ns
Capn2	Capn2	4245.87357867182	-0.141123	0.119478004208263	-1.18117	0.237536608180008	0.431727123902995	Ns
Capn5	Capn5	415.116807581301	0.510059742328124	0.265127787024073	1.92382604650116	0.0543763914490899	0.155455086844374	Ns
Capn6	Capn6	37.9551815232678	1.24233840497559	0.398142772174329	3.12033393998579	0.00180646120057066	0.0118044330986599	Ns
Capn7	Capn7	919.086146765186	-0.246001	0.135775202630894	-1.81183	0.070013158964295	0.186526368081485	Ns
Capns1	Capns1	4529.59974301246	-0.0242763	0.110928426979505	-0.218847	0.826769324285124	0.908707140946477	Ns
Caprin1	Caprin1	4791.50571170783	-0.00487053	0.131425860776845	-0.0370591	0.970437869484921	0.984661130858298	Ns
Caprin2	Caprin2	44.2600440459225	0.680365447588281	0.393904154053519	1.7272360308641	0.0841252823623482	0.213780735465609	Ns
Capsl	Capsl	102.840462378647	0.289017728988046	0.315949700592308	0.914758673441459	0.360318334623646	0.56412451476894	Ns
Capza1	Capza1	2979.22854624645	-0.501408	0.224059633106525	-2.23783	0.0252319163502041	0.0878817497932807	Ns
Capza2	Capza2	5772.77020495784	-0.83469	0.167998967426926	-4.96842	6.74993473457616e-07	1.89338749857029e-05	Ns
Capzb	Capzb	5996.2501636496	-0.22733	0.131920554365738	-1.72323	0.0848462706697374	0.215179095568411	Ns
Car14	Car14	43.6718535744083	1.63766807601541	0.415447391587397	3.94193852020105	8.08256968603161e-05	0.0010210319656831	Ns
Car2	Car2	905.879121425354	0.697806605242924	0.247596132954026	2.81832594442213	0.00482747765549926	0.0247245714327592	Ns
Car3	Car3	311.399909665989	1.96187434642831	1.77608675608266	1.10460501983328	0.269330774995946	0.466812576249658	Ns
Car4	Car4	3284.25078994739	0.17868281553629	0.196803575344973	0.907924641221993	0.363918037751813	0.567462023402964	Ns
Car5b	Car5b	141.497362615027	0.307409554386701	0.278984058507307	1.10188931952415	0.27050979243903	0.467998030414572	Ns
Card10	Card10	675.002515038578	0.227967709035512	0.282519648036845	0.806909220720045	0.41971878605246	0.61859034805497	Ns
Card11	Card11	186.592330242395	0.532148588514254	0.251128288190457	2.11903084415034	0.034087860361165	0.1110547639107	Ns
Card14	Card14	68.638007909809	-1.4695	0.591133233426072	-2.48591	0.0129221711746052	0.0528820742441276	Ns
Card19	Card19	1204.15652849323	-0.327991	0.249310285968626	-1.31559	0.188310218973567	0.373264218772696	Ns
Card6	Card6	313.685142212266	0.191626609101085	0.197270723295104	0.97138899224506	0.331354607996687	0.533527654391799	Ns
Card9	Card9	278.933048746935	-0.298853	0.191707697217349	-1.5589	0.119020433830684	0.271479023729814	Ns
Carf	Carf	81.4823283833512	0.0744885263719471	0.359458870032114	0.207224059779892	0.83583487812116	0.914252324501634	Ns
Carhsp1	Carhsp1	3169.46458790919	-0.211472	0.126975889786323	-1.66545	0.0958237288028945	0.233116958940604	Ns
Carmil1	Carmil1	997.696877005473	-0.157143	0.131721004846185	-1.193	0.232871167990112	0.42642300721224	Ns
Carmil2	Carmil2	119.267306841007	0.375054519825931	0.261919105134868	1.43194792771152	0.15215872438149	0.323358667924994	Ns
Carnmt1	Carnmt1	103.854521346268	0.3142992198995	0.258199754974427	1.2172715653066	0.223500909230287	0.416047639367964	Ns
Carns1	Carns1	74.2006017973276	0.371270122284186	0.306244919369168	1.21233071571918	0.225385810652147	0.418183944396134	Ns
Cars2	Cars2	211.051892579905	0.317318589481207	0.224364360660399	1.41430033070851	0.157273739908902	0.330636268629834	Ns
Casc1	Casc1	53.8100311180113	-0.18199	0.325308234203393	-0.559438	0.575863015250119	0.74639579442653	Ns
Casc3	Casc3	1106.19048784978	-0.149632	0.115901161704577	-1.29103	0.196692508513769	0.383315550005187	Ns
Caskin2	Caskin2	3015.74868206824	0.183646905432937	0.20047852383267	0.916042785641311	0.359644454489964	0.563587055081386	Ns
Casp1	Casp1	393.028147637822	-1.13902	0.335800046430755	-3.39197	0.0006939302138848	0.00553972156672004	Ns
Casp12	Casp12	294.407819517525	0.0781548286347528	0.305201874260593	0.25607584758153	0.797892271172267	0.891324017630835	Ns
Casp3	Casp3	453.170763763013	-0.231407	0.20123708263583	-1.14992	0.250175425150716	0.445748225220189	Ns
Casp6	Casp6	401.938969719761	-0.973337	0.274347107185685	-3.54783	0.000388418515448218	0.00347767927327907	Ns
Casp8	Casp8	1185.46652347704	-0.262934	0.21660174090169	-1.21391	0.224783918259036	0.417476877657253	Ns
Casp8ap2	Casp8ap2	509.245562259118	-0.321854	0.139938937230244	-2.29996	0.0214502892935695	0.0773710911752789	Ns
Casp9	Casp9	288.468355022263	0.203204381182502	0.165685598889894	1.2264456449081	0.220031018083909	0.411750555780907	Ns
Casq1	Casq1	42.8257745071025	0.911078004730763	1.54137717389485	0.591080509145332	0.554466478646631	0.729623202405354	Ns
Casq2	Casq2	57.1044690712703	2.15834721706455	0.872004223400425	2.47515683886021	0.0133177677049986	0.0541105862627162	Ns
Cass4	Cass4	125.864530126703	0.072613002537612	0.465083269161276	0.156129036137036	0.875931311480614	0.936969806453191	Ns
Castor1	Castor1	111.945779603146	0.841982699983858	0.273978015349344	3.07317614119609	0.00211793435732641	0.0132129207027104	Ns
Castor2	Castor2	385.643220663555	0.622852991587404	0.206086787618884	3.02228492560738	0.00250874287838514	0.0150498039198313	Ns
Casz1	Casz1	1197.30509414833	0.382981723259048	0.136988049123299	2.79573091017843	0.00517824954388891	0.0260843973471917	Ns
Catip	Catip	67.5606937049969	0.804959741175111	0.424027584498675	1.89836645209488	0.0576478257138017	0.162071111498728	Ns
Catsper2	Catsper2	42.4865776739778	-0.26729	0.32311728314389	-0.827222	0.408111233570098	0.607602502059817	Ns
Catsper3	Catsper3	4.21912864906517	4.37005115364215	1.52544567500641	2.86477009653182	0.00417312097528149	0.0222148682982606	Ns
Catsperb	Catsperb	0.866131291299884	-0.827816	2.24307888139181	-0.369054	0.712087829863865	0.843537033614044	Ns
Catspere2	Catspere2	44.4805868429017	-0.0319418	0.300873195184848	-0.106164	0.915452547672151	0.955806669235231	Ns
Catsperg1	Catsperg1	23.4214371245471	-0.442536	0.67210994893623	-0.658428	0.510262908917556	0.695222488441119	Ns
Catsperg2	Catsperg2	2.54365836934549	0.527798088012916	1.34282724130469	0.393049881457653	0.694282639931814	0.83334231198302	Ns
Cav1	Cav1	6571.92395888518	0.979506974558062	0.339021791358853	2.88921538238602	0.0038620444688693	0.0209022101406743	Ns
Cav2	Cav2	2727.99278681077	0.95783422399146	0.341878747406222	2.80167817174478	0.00508375601876915	0.0257226263500969	Ns
Cav3	Cav3	54.6771772840112	-0.0794147	0.793769676376086	-0.100048	0.920306582418184	0.958157327090385	Ns
Cbarp	Cbarp	105.677397548801	0.49811982388584	0.338701732397468	1.4706739772482	0.141379307006475	0.307125020812227	Ns
Cbl	Cbl	3476.29558011017	-0.165778	0.184712277105631	-0.897494	0.369455457075496	0.572011870774651	Ns
Cblc	Cblc	154.66955494124	-0.219121	0.207828712559908	-1.05434	0.29172900716269	0.492015693271625	Ns
Cbll1	Cbll1	193.977090030039	0.0149116953714078	0.20314628784695	0.0734037305305927	0.941484849071971	0.969517440801783	Ns
Cbr2	Cbr2	5646.71423457221	0.195034620932603	0.273329805218284	0.713550506417865	0.475505171545485	0.664629209710693	Ns
Cbr3	Cbr3	202.220658444157	0.597043586450508	0.299254419725003	1.99510365460652	0.0460315758599172	0.138785254642553	Ns
Cbr4	Cbr4	148.059804180911	-0.40918	0.246531607258544	-1.65975	0.096965074386538	0.235086942475077	Ns
Cbwd1	Cbwd1	164.095632006536	-0.0134428	0.186219730146347	-0.0721877	0.942452504091388	0.970249678411172	Ns
Cbx2	Cbx2	56.8530440851721	0.907963560131598	0.396053215676019	2.29252919606221	0.0218751247958919	0.0785786623447112	Ns
Cbx3	Cbx3	476.69227260551	0.668533181676581	0.200792965103978	3.32946515994916	0.0008701294956866	0.00668230377859623	Ns
Cbx5	Cbx5	1393.70775557511	0.577341577692446	0.190372936661789	3.03268724964902	0.00242386665636987	0.0146412903886367	Ns
Cbx6	Cbx6	935.487222822373	1.42355058551639	0.336485423503102	4.23064562707058	2.33021527536457e-05	0.000370223558595738	Ns
Cbx8	Cbx8	69.5246284177836	1.31259002184854	0.35152835575367	3.73395204217417	0.000188498402465718	0.00198544649728051	Ns
Cby1	Cby1	176.62776182412	0.373381097984277	0.293362884591259	1.27276188500978	0.203102550128519	0.391503029508568	Ns
Cc2d2a	Cc2d2a	191.887500255957	0.912253250170948	0.282492685862648	3.22929865382248	0.00124094228880742	0.00887594534945229	Ns
Ccar2	Ccar2	975.35258661374	-0.079955	0.129120421515506	-0.619228	0.535766099653941	0.715195414741623	Ns
Ccbe1	Ccbe1	315.603425323426	0.164147375828588	0.275079286369707	0.596727503531377	0.550689326824182	0.727595589472303	Ns
Ccdc102a	Ccdc102a	259.184352511659	0.202774953156165	0.259103830004075	0.782601141607889	0.433861370903284	0.629253140118615	Ns
Ccdc107	Ccdc107	221.619337946207	0.715744438654109	0.207626340866666	3.44727184261148	0.000566278480760712	0.00467530064465031	Ns
Ccdc112	Ccdc112	63.5208105226266	0.446506506118287	0.339888481086747	1.31368531434382	0.188952125025599	0.374201877893741	Ns
Ccdc113	Ccdc113	69.8084065189338	0.34555704390215	0.366777531424796	0.942143436539824	0.346119208499145	0.550143800086072	Ns
Ccdc114	Ccdc114	67.6462375425233	0.334832962859414	0.2919514929174	1.14687874863564	0.251431736879308	0.446889080777712	Ns
Ccdc115	Ccdc115	533.368176392715	-0.522432	0.151978771955925	-3.43753	0.000587042240174274	0.0048186737862062	Ns
Ccdc12	Ccdc12	613.346578040727	0.105944417006974	0.148627330191916	0.712819216157437	0.475957633086478	0.66509773216716	Ns
Ccdc120	Ccdc120	367.865140068126	-0.566956	0.137483788532601	-4.12381	3.72663747264483e-05	0.000546188313820194	Ns
Ccdc121	Ccdc121	43.5577279492749	0.44692242355506	0.307441985562792	1.45368051386001	0.146034903087412	0.313813210953514	Ns
Ccdc122	Ccdc122	50.1167152087803	-0.614462	0.305096181862686	-2.01399	0.04401027421886	0.134248739105341	Ns
Ccdc124	Ccdc124	561.498908111014	0.279680936697335	0.154615541996762	1.80887983889221	0.0704696732103849	0.187346607194424	Ns
Ccdc125	Ccdc125	195.703330536693	-0.0905694	0.211176257630737	-0.42888	0.668010250673074	0.813866210249742	Ns
Ccdc127	Ccdc127	583.330153783192	-0.0513806	0.145149040255083	-0.353985	0.723350222276716	0.849752414429736	Ns
Ccdc129	Ccdc129	13.8352004903496	0.722881216537326	0.564717803960387	1.28007513038855	0.200518714207849	0.38850286831321	Ns
Ccdc130	Ccdc130	187.686422684421	-0.354315	0.207429253833669	-1.70812	0.0876134048878599	0.219449429244399	Ns
Ccdc134	Ccdc134	303.709960012111	-0.15851	0.19311589750553	-0.820801	0.411759757256545	0.611451084624305	Ns
Ccdc136	Ccdc136	24.5407148044244	0.246908016132849	0.484347921025323	0.509774080603392	0.610209746371899	0.773238214287859	Ns
Ccdc138	Ccdc138	54.9885237847329	-0.397372	0.310928820718226	-1.27801	0.201244150003826	0.389274251277166	Ns
Ccdc14	Ccdc14	107.387957531642	-0.240608	0.240972793236784	-0.998486	0.318043660866253	0.519569022014224	Ns
Ccdc141	Ccdc141	555.217509271286	0.100129631176257	0.292944059791615	0.341804613643587	0.73249793730326	0.853537826797368	Ns
Ccdc146	Ccdc146	86.8195141672207	0.292128567423091	0.27322960680032	1.06916878754132	0.28499362034431	0.484920898332962	Ns
Ccdc149	Ccdc149	182.235880117087	0.106264682091911	0.243459973790182	0.436477012781954	0.662490673813639	0.809637729397965	Ns
Ccdc15	Ccdc15	41.7042569399507	-0.663247	0.446511531117464	-1.4854	0.137438438209745	0.301217473541604	Ns
Ccdc151	Ccdc151	44.6177172172404	0.102804063372871	0.352658955736406	0.291511279383789	0.770660318594428	0.875725799272282	Ns
Ccdc152	Ccdc152	79.0029287767755	-0.452728	0.514620664990214	-0.879732	0.379004550998628	0.580376299477381	Ns
Ccdc153	Ccdc153	255.432156257486	0.610651802921972	0.312837469905876	1.95197782128113	0.0509408378432107	0.148744624065221	Ns
Ccdc154	Ccdc154	21.1076288751358	0.555442015839352	0.623260345110799	0.891187800084745	0.372828428264168	0.574380944354972	Ns
Ccdc157	Ccdc157	386.986745777872	0.354695149634994	0.204264255588722	1.73645236467196	0.0824838801496423	0.210600300791704	Ns
Ccdc160	Ccdc160	29.9726084859112	-0.178306	0.381326402411252	-0.467593	0.640075675393559	0.795162821995807	Ns
Ccdc162	Ccdc162	110.991321041029	0.812342614264121	0.314600775536568	2.58213799021515	0.00981903158887992	0.0424979375598069	Ns
Ccdc163	Ccdc163	58.7284309939598	0.213772887011714	0.336486382531252	0.63530917775509	0.525226789029726	0.707873671706453	Ns
Ccdc166	Ccdc166	66.3860211250068	0.606062866967503	0.277257733206223	2.1859187116585	0.0288215530133118	0.0975101990405634	Ns
Ccdc167	Ccdc167	123.848421960924	0.23715353184202	0.206276610593557	1.14968697206928	0.250272822088912	0.445748225220189	Ns
Ccdc17	Ccdc17	109.902439574374	0.131294704029159	0.337917225274586	0.38854102190994	0.697615702717544	0.835351511477228	Ns
Ccdc170	Ccdc170	64.4711983703141	0.0179835259645452	0.375894102477554	0.0478420008348468	0.961842163036566	0.980764468666458	Ns
Ccdc174	Ccdc174	383.51495618499	-0.547409	0.185209888302411	-2.95562	0.00312044452526867	0.017788101856607	Ns
Ccdc180	Ccdc180	74.1873828031563	0.404160009079273	0.317848135165833	1.27155066953093	0.203532813516183	0.391862035993493	Ns
Ccdc181	Ccdc181	258.338683613611	0.228126584335072	0.299053856875135	0.762827761924909	0.445566122094469	0.640215590758665	Ns
Ccdc184	Ccdc184	63.0087775192864	0.620582028870489	0.271321280195968	2.28725895890753	0.0221807124803322	0.0795001587288747	Ns
Ccdc186	Ccdc186	1108.6311706272	-0.405489	0.13480633109609	-3.00794	0.0026302450446899	0.0156053869178673	Ns
Ccdc187	Ccdc187	171.667521691266	0.166226907351403	0.288657948057892	0.57586118265507	0.564709014876565	0.738187502368411	Ns
Ccdc189	Ccdc189	79.8173155107049	0.459726070186325	0.351472196850138	1.30800124250609	0.190872887852447	0.376305533506805	Ns
Ccdc191	Ccdc191	100.631926846972	0.471814915103442	0.28164704179813	1.6751992568117	0.0938951433387377	0.229705953425629	Ns
Ccdc28a	Ccdc28a	132.951983043924	-0.874402	0.24608492638769	-3.55325	0.000380498970296267	0.00342140682122087	Ns
Ccdc28b	Ccdc28b	92.4024396209636	-0.0743136	0.310935411067848	-0.239	0.811105485259853	0.898901375107836	Ns
Ccdc30	Ccdc30	49.9823918695027	0.0134568472700804	0.372135575237468	0.0361611417062002	0.971153870137247	0.984695164715492	Ns
Ccdc32	Ccdc32	295.485507293854	-0.205767	0.151935288643339	-1.35431	0.175638451719659	0.355412521638924	Ns
Ccdc33	Ccdc33	61.7051709601877	-0.63306	0.439686012673592	-1.4398	0.149923804001563	0.320108344173486	Ns
Ccdc34	Ccdc34	109.63692907157	0.443884759501436	0.233966144402102	1.89721791003471	0.0577991840105685	0.162375914664658	Ns
Ccdc39	Ccdc39	127.373058808346	-0.326943	0.279154925199828	-1.17119	0.241523132871456	0.4363125373844	Ns
Ccdc40	Ccdc40	199.807469847076	0.0415102313102431	0.219362166437255	0.189231497775695	0.849911381959757	0.922055251305015	Ns
Ccdc43	Ccdc43	320.587641032584	-0.178437	0.143919495802264	-1.23984	0.215035418592907	0.405958905668598	Ns
Ccdc51	Ccdc51	61.1642763832525	0.328211471819259	0.293719897783305	1.1174301581073	0.263810446411972	0.460906469135594	Ns
Ccdc57	Ccdc57	68.2287503759547	-0.114027	0.261001355786162	-0.436884	0.662195824423459	0.809457462675146	Ns
Ccdc58	Ccdc58	170.037015933095	-0.458403	0.268348602508063	-1.70824	0.0875925387769515	0.219445618349324	Ns
Ccdc6	Ccdc6	856.198404742747	0.305951668769587	0.132424279803404	2.31038952391359	0.0208665985590131	0.0754336182452023	Ns
Ccdc60	Ccdc60	25.3941553271605	0.263126729137906	0.451944470234405	0.582210307831475	0.56042503108262	0.734287543612986	Ns
Ccdc61	Ccdc61	197.363615492075	0.0821802206862841	0.20111837388965	0.408616175125674	0.682821358425148	0.826055827020889	Ns
Ccdc65	Ccdc65	35.9484558156239	0.277650340639836	0.354945334717037	0.78223408926104	0.434077013944795	0.629447736953822	Ns
Ccdc66	Ccdc66	162.436876591691	0.0854760292447551	0.241262196189191	0.35428687376172	0.723123903854669	0.849752414429736	Ns
Ccdc68	Ccdc68	193.412103719154	0.739786197763871	0.227580720439916	3.25065408147867	0.0011513985787011	0.00831410915135916	Ns
Ccdc69	Ccdc69	58.2546446608263	0.31402570925641	0.326045169228535	0.963135598663938	0.335479479008303	0.538079906962647	Ns
Ccdc73	Ccdc73	37.0416727750323	-0.594354	0.616651599524113	-0.963841	0.335125498664911	0.537670804480024	Ns
Ccdc74a	Ccdc74a	33.046959717256	0.457551111780568	0.389225642462825	1.17554205546534	0.239777922146069	0.434372524564836	Ns
Ccdc77	Ccdc77	100.612548084387	-0.0935115	0.246751170675736	-0.378971	0.704709392576068	0.839552966748888	Ns
Ccdc78	Ccdc78	95.6573320340824	0.164269998564959	0.275062338553754	0.597210070374124	0.550367136570763	0.727456796970491	Ns
Ccdc8	Ccdc8	94.3720292414554	1.45185399371953	0.303346850231774	4.78611857222261	1.70037624582321e-06	4.07802708934852e-05	Ns
Ccdc80	Ccdc80	267.758315748827	1.76055638435077	0.524204104766722	3.3585322364735	0.000783575812276262	0.00613026483755994	Ns
Ccdc84	Ccdc84	193.721036967686	-0.519958	0.230527077552269	-2.25552	0.024100740662254	0.0846698055350293	Ns
Ccdc85b	Ccdc85b	718.066131189233	0.887573593041412	0.22294830251924	3.98107356284903	6.86047116005439e-05	0.000896391898942958	Ns
Ccdc9	Ccdc9	978.421303842349	-0.448189	0.112075925125207	-3.99898	6.36163644552737e-05	0.000847023519226086	Ns
Ccdc90b	Ccdc90b	156.130159585254	0.459563530434204	0.242287741879733	1.89676756598905	0.0578586217745635	0.16242222356116	Ns
Ccdc92	Ccdc92	157.622913532207	0.500367230258409	0.255857026740968	1.95565170373446	0.0505061976964919	0.147779805692289	Ns
Ccdc96	Ccdc96	57.2534496645695	0.388799957535018	0.301148915433079	1.29105547989735	0.196684440175874	0.383315550005187	Ns
Ccdc97	Ccdc97	1156.33810633115	-0.26836	0.144265693976501	-1.86018	0.062859796615512	0.172124358492384	Ns
Ccdc9b	Ccdc9b	968.730306359572	-0.143438	0.237861880124307	-0.60303	0.546488705431997	0.723835217974528	Ns
Ccer2	Ccer2	1.20588439342965	-0.68217	2.06381489336399	-0.330538	0.740993112347768	0.858454899691521	Ns
Cchcr1	Cchcr1	231.341402250852	-0.366215	0.213401565370119	-1.71608	0.0861466688394544	0.217214450169987	Ns
Cckar	Cckar	308.671904414273	0.747948736064495	0.256766029045466	2.91295830233077	0.00358022404914645	0.0197539210182478	Ns
Ccl11	Ccl11	130.781473726611	-1.92131	0.577278684924466	-3.32822	0.000874014102535022	0.0066901592302006	Ns
Ccl12	Ccl12	184.407932282115	-0.627442	0.271331657203806	-2.31245	0.0207526356805497	0.0751893641520778	Ns
Ccl17	Ccl17	165.654640078728	-1.44925	0.428937644349616	-3.3787	0.000728282730341686	0.0057733328392705	Ns
Ccl2	Ccl2	1857.94853987481	-1.28846	0.416446924260993	-3.09393	0.00197522067501228	0.0126119424025407	Ns
Ccl20	Ccl20	2642.90516517545	-1.28744	0.214428665423826	-6.00407	1.92434792027356e-09	1.16736913409536e-07	Ns
Ccl22	Ccl22	336.962475641877	-0.569732	0.309991096606884	-1.8379	0.0660774463910292	0.178564364551225	Ns
Ccl24	Ccl24	293.817700293173	-2.39387	0.364589253468109	-6.56593	5.17080792916440e-11	4.58262852722195e-09	Down
Ccl25	Ccl25	52.5444953837749	-0.13658	0.306503052039525	-0.445607	0.655881060885084	0.80592664153817	Ns
Ccl27a	Ccl27a	0.892973046761378	3.14689683672974	3.14482221172031	1.00065969548348	0.316991359179912	0.518731764198982	Ns
Ccl28	Ccl28	45.8698350518537	-0.387635	0.433920244031419	-0.893333	0.371678848282501	0.57364371665604	Ns
Ccl3	Ccl3	19183.3283371907	-1.96442	0.541300206219755	-3.62907	0.000284445254940276	0.00271840519969881	Ns
Ccl4	Ccl4	6196.07864703095	-1.93406	0.806404870415829	-2.39838	0.0164679683031696	0.0632834120701748	Ns
Ccl5	Ccl5	2485.46558249505	-2.09892	0.418506080277316	-5.01527	5.29599120984075e-07	1.52869527441306e-05	Down
Ccl6	Ccl6	3403.17301541494	0.488108292327823	0.23736467955609	2.05636446517933	0.0397473987928118	0.124522091108991	Ns
Ccl7	Ccl7	727.255622074108	-0.48862	0.416941487033404	-1.17192	0.241230894376718	0.436029838401768	Ns
Ccl8	Ccl8	53.0664095846878	-1.20094	0.877502433250563	-1.36859	0.171127549634162	0.350663100261909	Ns
Ccm2l	Ccm2l	780.549705342319	0.0562376689741319	0.2107371776628	0.266861640636175	0.789575692194605	0.886914214501991	Ns
Ccna2	Ccna2	100.190581119189	0.0946240055048718	0.337105275656468	0.280695712402021	0.778943797606209	0.880990871390313	Ns
Ccnb1	Ccnb1	46.3382031439864	0.406444293498979	0.428861338105688	0.947728921646966	0.34326747343196	0.546990619274076	Ns
Ccnb1ip1	Ccnb1ip1	4.67079113094726	1.32878761393311	1.41518318820396	0.938950960560447	0.347755922979583	0.551894682467877	Ns
Ccnb2	Ccnb2	75.4856439838789	-0.615072	0.407567981642972	-1.50913	0.13126625389339	0.291634231133298	Ns
Ccnc	Ccnc	505.433460175436	-0.211207	0.146529699857858	-1.44139	0.149473612800003	0.319276892202802	Ns
Ccnd1	Ccnd1	2484.05995114084	0.383585734150073	0.158002986414888	2.42771192401924	0.0151944068509971	0.0598516083303519	Ns
Ccndbp1	Ccndbp1	753.733831608629	-0.336843	0.130295465241732	-2.58523	0.00973147087949731	0.0421994669942727	Ns
Ccne1	Ccne1	56.4746217369596	0.907715572573167	0.322824988506857	2.81178844540991	0.00492668950228432	0.0250845447548983	Ns
Ccne2	Ccne2	56.1550849116349	-0.0343735	0.268942991013876	-0.12781	0.898299511707952	0.94816403582713	Ns
Ccnf	Ccnf	199.432863278882	-0.327362	0.313594285173959	-1.0439	0.296530981200658	0.497684191557961	Ns
Ccng2	Ccng2	2125.57993641025	-2.62257	0.729009216536481	-3.59745	0.000321351508336757	0.00300033869182895	Down
Ccnh	Ccnh	305.287081968766	0.155929658679814	0.194040304479891	0.80359417646643	0.421631387462909	0.619798685937442	Ns
Ccni	Ccni	5063.6953322594	-0.883036	0.273541727861379	-3.22816	0.00124590434810489	0.00890021342877953	Ns
Ccnjl	Ccnjl	26.8326935378143	0.633146384145283	0.493433777570602	1.28314358060883	0.199441777909337	0.387475171879349	Ns
Ccnl1	Ccnl1	3352.6480278415	-1.50831	0.299166545401454	-5.04172	4.61370513287023e-07	1.36652404770966e-05	Ns
Ccnl2	Ccnl2	3593.56230537582	-0.663465	0.132365210477205	-5.01238	5.37599891273838e-07	1.54785105751533e-05	Ns
Ccno	Ccno	89.3353043319262	-1.22666	0.490822753181792	-2.4992	0.0124473589636955	0.0514188409035862	Ns
Ccnt1	Ccnt1	1248.39856031603	-0.599448	0.195996850455433	-3.05846	0.00222478718420009	0.0136939695157709	Ns
Ccny	Ccny	2819.37084602633	-0.590628	0.146764578722449	-4.02432	5.7140178490423e-05	0.000779104328441129	Ns
Ccnyl1	Ccnyl1	634.107291123464	-0.0151344	0.127709446741403	-0.118507	0.905666120380022	0.951296281149579	Ns
Ccp110	Ccp110	456.560356715504	-0.285082	0.216662704349097	-1.31579	0.188245850135832	0.37320838883224	Ns
Ccpg1	Ccpg1	2.97978363444134	-0.542638	1.61844639778228	-0.335283	0.737411336740865	0.856475294766906	Ns
Ccpg1os	Ccpg1os	44.6388758864803	0.679488075151694	0.370080755549945	1.8360535233505	0.0663497410997525	0.179122194915657	Ns
Ccr5	Ccr5	1093.26369874469	-0.403798	0.341913884220855	-1.18099	0.237605928854298	0.431727123902995	Ns
Ccr6	Ccr6	32.1961568236393	1.82184509332929	0.651285160127015	2.79730785355833	0.00515304075472343	0.0259802766634518	Ns
Ccr7	Ccr7	632.203279900265	-0.765128	0.193717822983987	-3.9497	7.8248142613981e-05	0.00099708555531483	Ns
Ccr9	Ccr9	60.139561111908	-0.0888349	0.344182055302683	-0.258104	0.796326305010387	0.890528943615717	Ns
Ccrl2	Ccrl2	12171.4366314182	-2.20217	0.486230345640507	-4.52907	5.92427127924879e-06	0.000117903391915436	Down
Ccs	Ccs	293.941066275793	0.160419512782391	0.179666444171646	0.892874089661023	0.371924604041905	0.57364371665604	Ns
Ccser1	Ccser1	123.174805739217	0.0295668971245309	0.231262625636608	0.127849872166506	0.898267781595204	0.94816403582713	Ns
Cct2	Cct2	3291.77871624072	-0.183255	0.110181381306475	-1.66321	0.0962694479886539	0.233900325119574	Ns
Cct3	Cct3	3108.11137881228	-0.104009	0.104486917033111	-0.995425	0.319529502241716	0.521470676655162	Ns
Cct4	Cct4	2586.80777054035	-0.0116447	0.0964680974977624	-0.12071	0.903920663720669	0.950243351797541	Ns
Cct5	Cct5	2820.44040434414	0.0810672051090736	0.0946705477257968	0.856308609768226	0.391827100182051	0.592289315857935	Ns
Cct6b	Cct6b	3.89303102360608	0.492287486453659	0.99934003831628	0.492612591889224	0.622286349119501	0.781924716926409	Ns
Cct7	Cct7	3104.18736915849	0.186526211176731	0.101895571443048	1.83056249192327	0.0671658712815492	0.180723350051683	Ns
Cct8	Cct8	2806.77623174635	-0.127109	0.101857796418084	-1.2479	0.212066872883903	0.402288730099497	Ns
Cd101	Cd101	181.891668241947	0.373870543719225	0.302281343002148	1.23683	0.216150312245746	0.407310488723546	Ns
Cd109	Cd109	50.8063344917361	1.15799686632017	0.487392495941781	2.37590212398036	0.017506105708191	0.0661501461800327	Ns
Cd14	Cd14	23692.9362098022	-1.23379	0.373288273525113	-3.3052	0.000949090996618793	0.00715381280109209	Ns
Cd151	Cd151	2778.19751435542	0.662162644679704	0.17629532560001	3.75598526181041	0.000172660854694076	0.00185350439188732	Ns
Cd163	Cd163	307.319718544752	-0.107908	0.315116623007306	-0.342439	0.732020731271164	0.85335947473003	Ns
Cd163l1	Cd163l1	76.7100217818055	0.279807807385916	0.290045347837555	0.964703655728441	0.334693263679858	0.537176058741414	Ns
Cd164	Cd164	5374.19144852486	-0.20998	0.102270543390989	-2.05318	0.0400553385766616	0.125037908864516	Ns
Cd180	Cd180	105.987882409274	0.616051709956598	0.376000067030269	1.63843510673365	0.101330960735237	0.242510214890407	Ns
Cd19	Cd19	109.999185113682	1.59618115224747	0.261989457598773	6.09253962688818	1.1113332206337e-09	7.45974204430102e-08	Ns
Cd1d1	Cd1d1	147.007126164887	0.581146966818598	0.210538446534925	2.76028904166058	0.00577502420409663	0.0284216375580356	Ns
Cd2	Cd2	171.787312584857	0.125866691191693	0.230864044667057	0.545198328190136	0.585617121221266	0.753885681245352	Ns
Cd200	Cd200	1629.19307670365	-0.214526	0.139571309540015	-1.53704	0.124284258589635	0.280019296520127	Ns
Cd200r1	Cd200r1	169.698878256958	0.536951069129866	0.255873268581288	2.09850396685452	0.0358606498527149	0.11527435872179	Ns
Cd200r4	Cd200r4	74.272623405832	-0.159375	0.390881823280248	-0.407733	0.683469773692947	0.826487699901161	Ns
Cd209d	Cd209d	2.72193806802791	4.75325044599385	1.67205680054013	2.84275656452483	0.00447252171655546	0.0233592478603154	Ns
Cd22	Cd22	155.581401026033	1.25764119813358	0.274628751741944	4.57942291240986	4.66260590712997e-06	9.75878254805948e-05	Ns
Cd226	Cd226	76.5774249645112	0.43062756726684	0.326318415736107	1.31965450462069	0.186950396245117	0.371094488771791	Ns
Cd244a	Cd244a	81.3710121793342	-0.035218	0.495880891851598	-0.0710212	0.94338092147355	0.970941133478131	Ns
Cd247	Cd247	241.67755934231	-0.205762	0.215402038980608	-0.955247	0.339452568661194	0.54251196659518	Ns
Cd248	Cd248	146.419964751596	3.38996238078018	0.482654085890289	7.02358579338897	2.16245261174661e-12	2.55529816954724e-10	Up
Cd27	Cd27	107.84300700885	0.326624322783803	0.23735334567442	1.37611004325946	0.168787566631448	0.347311111167631	Ns
Cd274	Cd274	14381.0685764084	-1.71085	0.442609405508273	-3.86537	0.0001109201955916	0.00131207372136716	Ns
Cd276	Cd276	186.992511153892	-0.182977	0.255357134868662	-0.716553	0.473649784255557	0.6634369923198	Ns
Cd28	Cd28	197.434795363515	-0.15235	0.294471736261861	-0.517368	0.604899113102546	0.770143158140885	Ns
Cd2ap	Cd2ap	1586.10780037239	0.0662909685104306	0.143120228202096	0.463183781518451	0.643232640413309	0.796858258474236	Ns
Cd2bp2	Cd2bp2	1072.6167744445	-0.364826	0.127153652249196	-2.86918	0.00411540037335031	0.0220108919544017	Ns
Cd300c2	Cd300c2	273.726825625334	0.815334416161224	0.261961313115684	3.11242300041902	0.00185558412484762	0.0120353037806012	Ns
Cd300e	Cd300e	73.0799	-0.0717833	0.365949487106991	-0.196156	0.844487888994961	0.919373379343458	Ns
Cd300lb	Cd300lb	166.466489997648	1.4749357146937	0.25339758788895	5.82063833748917	5.86232982767472e-09	3.15176633010152e-07	Ns
Cd300ld	Cd300ld	54.6179292304018	1.11889275814862	0.557640499856399	2.00647685818507	0.0448053953848454	0.136010812214527	Ns
Cd300ld3	Cd300ld3	2.59884064825445	-1.7112	2.28871940894585	-0.747666	0.454661439341214	0.648587023113035	Ns
Cd300lf	Cd300lf	5661.99372763322	-0.423193	0.242685002139086	-1.7438	0.0811948289593573	0.208135694699003	Ns
Cd300lg	Cd300lg	16.6698105123611	2.44658433972059	0.931262874416861	2.62716833982305	0.00860987281349808	0.0386201649649357	Ns
Cd302	Cd302	1911.40605069896	-0.777623	0.202754511032281	-3.83529	0.000125415751379071	0.00144222677410577	Ns
Cd320	Cd320	127.981341344604	0.566630345572166	0.307286420141298	1.84398108224768	0.0651858972228032	0.176906415812316	Ns
Cd33	Cd33	5105.58481221192	-0.731384	0.242595488992533	-3.01483	0.00257124811539699	0.0153517045374018	Ns
Cd36	Cd36	10260.1093495318	0.710339321074611	0.263206328628164	2.69879271055872	0.00695915082401842	0.0327028197794801	Ns
Cd38	Cd38	1997.46695802846	-1.10552	0.306604995979409	-3.60569	0.000311323064350435	0.00293037652789929	Ns
Cd3d	Cd3d	196.704438553939	-0.065697	0.26673298915839	-0.246303	0.805447986109761	0.895521116772433	Ns
Cd3e	Cd3e	218.920604931713	0.270745091683709	0.275987996666686	0.981003141273172	0.326591192480702	0.528584746397644	Ns
Cd3eap	Cd3eap	273.31961439602	-0.194226	0.164065470745829	-1.18383	0.236479130448878	0.430873635690985	Ns
Cd3g	Cd3g	230.279373916561	0.259656417433358	0.287960926580557	0.901707118798005	0.367212470409183	0.5697016225823	Ns
Cd4	Cd4	234.738168568994	0.456447366282785	0.213176848471928	2.14116762469585	0.0322605228434878	0.106353784114073	Ns
Cd44	Cd44	13117.0812963379	-0.951187	0.275377083868444	-3.45413	0.000552080536518652	0.00457472725074331	Ns
Cd46	Cd46	67.6210669152349	-0.829425	0.316257944115166	-2.62262	0.00872560158793611	0.0390158551097939	Ns
Cd5	Cd5	147.437706748142	0.403479441242725	0.331835970790946	1.2159	0.224022921247281	0.416677491167266	Ns
Cd52	Cd52	1092.28799523194	0.0378344422526321	0.280712758064179	0.134779917070895	0.892785884792693	0.945194874203296	Ns
Cd55b	Cd55b	2.36275306297981	2.48079990730291	1.67151365408734	1.48416371068022	0.137765494523432	0.301524522652489	Ns
Cd59a	Cd59a	84.9048354376555	0.720946918161366	0.380156114950363	1.8964496158519	0.0579006163794009	0.162482568746093	Ns
Cd6	Cd6	229.716958498975	-0.0403826	0.265434459216059	-0.152138	0.879078363171186	0.938464496165575	Ns
Cd63	Cd63	7229.47827260653	-0.178885	0.138041998162657	-1.29587	0.195019431336163	0.381168233817613	Ns
Cd68	Cd68	1963.12857572427	-0.0713982	0.217738806400427	-0.327907	0.742981731111016	0.859337760779299	Ns
Cd69	Cd69	288.600176496533	-1.15622	0.513167956829101	-2.25309	0.0242532777154244	0.0851002729365217	Ns
Cd7	Cd7	54.7314033316602	0.0780871210439307	0.32566368853333	0.239778408810655	0.810502046024515	0.898766117825773	Ns
Cd72	Cd72	129.156194219084	-0.0895254	0.462206484351004	-0.193691	0.846417580311932	0.920291579971297	Ns
Cd74	Cd74	23610.8556972909	0.0888669565923396	0.237003866198852	0.374959944821229	0.707690256322798	0.841177882670511	Ns
Cd79a	Cd79a	196.982049471018	1.61779170731169	0.202017843365519	8.00816244921771	1.16435038828699e-15	2.7321604348311e-13	Ns
Cd79b	Cd79b	246.866422345116	1.02948999766151	0.23081594837136	4.46022038306107	8.18754167277893e-06	0.000153266456660073	Ns
Cd80	Cd80	645.961717175134	-1.02964	0.443130817264614	-2.32355	0.020149535953375	0.0737343018887376	Ns
Cd81	Cd81	2061.90521073035	0.78120626029277	0.178350363228684	4.38017756818973	1.18582637776508e-05	0.000208882211636135	Ns
Cd82	Cd82	2778.29563816032	-0.314985	0.131205999775993	-2.40069	0.0163642729195591	0.0631286318377586	Ns
Cd83	Cd83	831.832423059572	-0.672293	0.156856410844224	-4.28604	1.81885745238506e-05	0.000299899984590933	Ns
Cd84	Cd84	1172.95049285909	0.38457252522442	0.249336798399056	1.54238174105743	0.122980855917848	0.277886008832568	Ns
Cd86	Cd86	204.462248012654	-1.03423	0.409147191064671	-2.52776	0.0114792892304357	0.0481586749371532	Ns
Cd8a	Cd8a	390.476169144693	0.000719561262509103	0.422451498697122	0.00170329911179933	0.998640964593411	0.999394199958841	Ns
Cd8b1	Cd8b1	228.293509196315	0.185068348365716	0.431803221895517	0.428594181287737	0.668218580778029	0.813945192778477	Ns
Cd96	Cd96	65.6613574880373	0.605925331913776	0.306452791850977	1.9772224238976	0.0480164939890598	0.14281623926763	Ns
Cd99l2	Cd99l2	508.465484297893	0.926924219863263	0.205773050501279	4.50459483205019	6.64996968812737e-06	0.000129617278594702	Ns
Cdadc1	Cdadc1	421.051818690024	-0.254441	0.237706336262617	-1.0704	0.284439850724813	0.484310300473576	Ns
Cdan1	Cdan1	237.374584918414	0.262748840476383	0.234965418282391	1.11824472893539	0.263462485635398	0.460582283410071	Ns
Cdc14a	Cdc14a	430.569146004479	-0.158731	0.173102316271841	-0.916978	0.359154116358769	0.56312982667227	Ns
Cdc14b	Cdc14b	244.796217944335	0.151871679731787	0.151950100236517	0.999483906199411	0.31756033149419	0.51917288001883	Ns
Cdc20	Cdc20	139.968201519666	-0.0748374	0.338877046173741	-0.220839	0.825217498621747	0.907891310674532	Ns
Cdc25a	Cdc25a	296.554356486779	0.132276213184232	0.184941507877642	0.715232695473352	0.474465269143686	0.663633852788323	Ns
Cdc25b	Cdc25b	390.65564614438	0.368339038316952	0.177384019177345	2.07650632805143	0.0378471464698334	0.11998835056492	Ns
Cdc26	Cdc26	356.61209502385	0.068972853026374	0.138734429525825	0.497157434258486	0.619078035476619	0.779844305576428	Ns
Cdc42	Cdc42	8862.9230636786	-0.225402	0.137204457994782	-1.64282	0.100420196574372	0.240736836420051	Ns
Cdc42bpb	Cdc42bpb	2779.95074662086	0.22625621510185	0.11120807085632	2.03453052786224	0.0418981338555613	0.128815833610532	Ns
Cdc42bpg	Cdc42bpg	2629.98915690776	0.308508284299914	0.206533422066506	1.49374508596759	0.135242259438297	0.297611676249863	Ns
Cdc42ep1	Cdc42ep1	1927.09023591167	0.37318264825386	0.175953351771136	2.12091809844726	0.0339286953316734	0.110599747081179	Ns
Cdc42ep4	Cdc42ep4	5412.61	-0.448823	0.141079413553203	-3.18135	0.00146590058983185	0.0100905195940852	Ns
Cdc42ep5	Cdc42ep5	116.22689149452	0.737759782087003	0.226402449567385	3.25862102418385	0.00111955112875577	0.0081255201564974	Ns
Cdc42se2	Cdc42se2	2402.34489676288	0.103839438923918	0.100725400393773	1.03091611964779	0.302580156690697	0.504181741700833	Ns
Cdc45	Cdc45	71.9777759802176	0.0995726778168731	0.256924485506981	0.387556202050533	0.698344486061046	0.835744260984968	Ns
Cdc6	Cdc6	59.9485821976845	1.22169276141848	0.427125823661029	2.86026433837919	0.00423288021209999	0.0224172703669759	Ns
Cdc7	Cdc7	94.6623879943981	0.631800680752739	0.220412748716869	2.86644345406861	0.00415112310195812	0.0221601602205237	Ns
Cdc73	Cdc73	871.125880921869	-0.226224	0.142756072990444	-1.58469	0.113036910516576	0.262257278750759	Ns
Cdca2	Cdca2	32.5425014756137	0.227562039118635	0.410745717039248	0.554021696827313	0.579563997058941	0.749045374662348	Ns
Cdca3	Cdca3	45.3114525205437	0.265378161420122	0.42515435105413	0.624192509760613	0.532501165354288	0.712934405733394	Ns
Cdca7	Cdca7	168.452010339669	1.35714104560014	0.2001390476071	6.78099082526061	1.19354457714938e-11	1.21978105253897e-09	Ns
Cdca7l	Cdca7l	44.5384044466294	0.6149116267807	0.367903669394275	1.67139302468254	0.0946440727857681	0.231189139035692	Ns
Cdca8	Cdca8	63.5282230606363	0.435292504890769	0.314734488370775	1.38304672978186	0.166650537923227	0.344099690972168	Ns
Cdcp2	Cdcp2	0.946334768753758	-3.49025	2.37834575094926	-1.46751	0.142237117662687	0.308522212275981	Ns
Cdh1	Cdh1	4668.20182925921	-0.380869	0.246888851243009	-1.54267	0.122910064782369	0.277802704700376	Ns
Cdh11	Cdh11	604.207895812616	2.35854859067817	0.353395732446228	6.67395889121848	2.48993390776726e-11	2.35381752080932e-09	Up
Cdh13	Cdh13	227.890697645626	0.00930538496275865	0.25383781046278	0.0366587820222437	0.970757073717117	0.984661130858298	Ns
Cdh16	Cdh16	52.3709600058009	0.12174091297561	0.51940969957158	0.234383210548484	0.814687491712513	0.90097970167203	Ns
Cdh2	Cdh2	67.3494686896271	0.281390824325235	0.390011615659707	0.721493445392032	0.470605972000152	0.660712146827937	Ns
Cdh23	Cdh23	123.809214142409	-0.892949	0.312159418834454	-2.86055	0.00422902417801261	0.0224172703669759	Ns
Cdh24	Cdh24	27.2721100210275	0.00275414129061706	0.42569374888256	0.00646977151496031	0.994837905208761	0.997828576188169	Ns
Cdh4	Cdh4	20.1679838102524	0.331930850817501	0.606117621802753	0.547634384610451	0.583942974580468	0.752499046193438	Ns
Cdh5	Cdh5	14119.530508904	-0.121165	0.145868050991806	-0.830645	0.406173944399226	0.605789800849963	Ns
Cdhr3	Cdhr3	176.269499989238	0.699668237081717	0.280638645267712	2.49312861532051	0.0126622970583844	0.0519873680167619	Ns
Cdhr4	Cdhr4	106.474360709542	-0.0734373	0.226613047520471	-0.324065	0.745888867349995	0.86103218797378	Ns
Cdk1	Cdk1	71.1726646738452	0.616249478901535	0.360835413364401	1.70784090495906	0.0876658667949814	0.219532360468492	Ns
Cdk10	Cdk10	217.05050952433	0.510442837600041	0.238223473797455	2.14270587806992	0.0321367230915279	0.106068951629413	Ns
Cdk12	Cdk12	1068.35044831328	-0.581685	0.240279722910302	-2.42087	0.0154836249528046	0.0607352148909457	Ns
Cdk14	Cdk14	635.557627509284	1.1841746009183	0.175984377225186	6.72886207054079	1.70995046907624e-11	1.67221363113801e-09	Ns
Cdk17	Cdk17	905.35417647789	-0.0592442	0.121983909759601	-0.485672	0.62719974426364	0.785748635994117	Ns
Cdk2	Cdk2	481.618955968673	-0.0733723	0.14898776450703	-0.492472	0.622385491441182	0.781934717401062	Ns
Cdk20	Cdk20	130.935836041079	0.393108315707558	0.224105715568697	1.75411999069277	0.0794099489519943	0.20487297268852	Ns
Cdk2ap1	Cdk2ap1	863.624147391438	0.322083204603124	0.116311171875878	2.76915105753415	0.005620257096719	0.02782898145141	Ns
Cdk2ap2	Cdk2ap2	1682.68821791512	0.0635980272941566	0.128954522284149	0.493181830056487	0.621884115233652	0.78176566968202	Ns
Cdk4	Cdk4	1485.99928959178	0.348339195956053	0.124139698567877	2.80602579170586	0.00501566775074445	0.0254462142059236	Ns
Cdk5	Cdk5	230.909677433076	0.217777466523411	0.192155605722029	1.13333912744886	0.257071866412394	0.452618850315412	Ns
Cdk5r1	Cdk5r1	392.018984013671	-3.6744	0.560250084843259	-6.5585	5.43521965434593e-11	4.77962261696901e-09	Down
Cdk5rap1	Cdk5rap1	90.0624	-0.140551	0.27395688053597	-0.513041	0.607922585950611	0.772086186187162	Ns
Cdk5rap2	Cdk5rap2	283.003503920714	0.404379777336307	0.198712522738543	2.03499896112925	0.0418509775117565	0.128765253293563	Ns
Cdk6	Cdk6	887.063389057742	0.227387017298736	0.205576362660458	1.10609514808034	0.268685338561255	0.465978670025818	Ns
Cdk9	Cdk9	2010.23871810132	-0.545846	0.183619670702701	-2.9727	0.00295193530866021	0.0170648545303599	Ns
Cdkal1	Cdkal1	174.723277782167	0.305732448316103	0.206643003921031	1.47951995719603	0.13900140149592	0.303295229576787	Ns
Cdkl2	Cdkl2	308.417218606839	0.26374087015732	0.252920371314854	1.04278223531862	0.297049160760857	0.497890910116897	Ns
Cdkl3	Cdkl3	78.8312922328529	-0.128464	0.25937704544097	-0.495279	0.620403480470645	0.780548558392992	Ns
Cdkl4	Cdkl4	80.2802079405037	-0.483301	0.331414244621152	-1.4583	0.144758013813527	0.312071395798505	Ns
Cdkn1a	Cdkn1a	6360.55815841722	-1.78681	0.351359428315248	-5.08543	3.66788021414531e-07	1.13066394427349e-05	Ns
Cdkn1b	Cdkn1b	1227.84015637954	-0.0300227	0.14650343477833	-0.204928	0.837628083577052	0.915154866618326	Ns
Cdkn1c	Cdkn1c	367.685209497279	2.09347748233313	0.443708089350385	4.71814134693399	2.38009112660132e-06	5.44349873793657e-05	Up
Cdkn2aipnl	Cdkn2aipnl	725.055638639483	0.0998003504647125	0.123272086065133	0.809594074784951	0.418173514658165	0.617355589573429	Ns
Cdkn2c	Cdkn2c	208.790519349814	1.55398784511365	0.313011645549585	4.96463268127023	6.8831216833657e-07	1.9184799109607e-05	Ns
Cdkn2d	Cdkn2d	573.15738595681	-0.718424	0.203942092950379	-3.52269	0.000427195846799642	0.00374795799388642	Ns
Cdon	Cdon	165.447909761343	1.30354568218121	0.289182181188782	4.50769710921519	6.5535039785812e-06	0.000128398875877418	Ns
Cdpf1	Cdpf1	117.482640054901	0.644843593585235	0.268972130444231	2.39743646496096	0.0165102439834884	0.0634029139298214	Ns
Cdr2	Cdr2	588.618797664913	0.0487094311880606	0.199459892749176	0.244206644838185	0.807070781005225	0.896798015449434	Ns
Cds2	Cds2	4001.72823833994	-0.0729815	0.163371869192956	-0.44672	0.655077052535304	0.805200355830588	Ns
Cdt1	Cdt1	354.674557927541	0.362473718245992	0.236852815110407	1.53037538556182	0.125923838079599	0.282587540885255	Ns
Cdyl	Cdyl	529.481891195781	-0.629022	0.169020613922138	-3.72157	0.00019798933259414	0.00205031183298134	Ns
Cdyl2	Cdyl2	104.589065309987	-0.1654	0.332728875869917	-0.4971	0.619118284204981	0.779844305576428	Ns
Ceacam1	Ceacam1	2073.62447983541	-0.738377	0.208988118650813	-3.53311	0.000410706985558667	0.0036381277128007	Ns
Ceacam16	Ceacam16	63.2165158429101	-0.897346	0.455351947705625	-1.97066	0.0487623575699608	0.144257271499051	Ns
Ceacam18	Ceacam18	77.9593919416679	-0.870755	0.327362396304697	-2.65991	0.00781610495140695	0.0359407760716499	Ns
Cebpa	Cebpa	1670.98734144292	0.140199171576747	0.106983257890328	1.31047767979238	0.190034290167009	0.375369839396578	Ns
Cebpb	Cebpb	15140.5680821219	-0.917286	0.278848239241661	-3.28955	0.00100346188114823	0.00748899446035888	Ns
Cebpd	Cebpd	10188.5571727596	-0.866658	0.123191599793226	-7.03505	1.99196205323216e-12	2.40391675870911e-10	Ns
Cebpe	Cebpe	53.8614061502328	-0.946867	0.391490994636874	-2.41862	0.0155796407094081	0.0610063666577582	Ns
Cebpzos	Cebpzos	34.9116888309062	0.163915773623679	0.432993326119909	0.378564203500646	0.705011508472077	0.839733251207888	Ns
Cecr2	Cecr2	290.689016821149	-0.371945	0.22187237144694	-1.67639	0.0936615172018442	0.229431278587286	Ns
Celf1	Celf1	2698.5360407402	-0.188453	0.146706517821286	-1.28456	0.198946799884843	0.386711181075906	Ns
Celsr3	Celsr3	296.76388207335	-2.46972	0.409993624177357	-6.0238	1.70371087368229e-09	1.05480528333899e-07	Down
Cemip	Cemip	155.392799428226	-0.753854	0.311567591022718	-2.41955	0.0155396365115557	0.0609024284042163	Ns
Cenpa	Cenpa	118.752631506925	-0.0886279	0.330782808263081	-0.267934	0.788750159401538	0.886337970109068	Ns
Cenpc1	Cenpc1	277.303761143336	-0.261633	0.151765713739216	-1.72393	0.0847206020527105	0.214956499594262	Ns
Cenpe	Cenpe	73.7551689838838	-0.337414	0.349559787560232	-0.965255	0.334417100863373	0.536900920197192	Ns
Cenpf	Cenpf	55.2034497176675	0.0851535741538539	0.495484320689209	0.171859271016703	0.863548167117028	0.929295614555562	Ns
Cenpj	Cenpj	179.931489656331	0.23051270754952	0.171212232133629	1.34635653467567	0.17818756141632	0.359014008829244	Ns
Cenpl	Cenpl	115.761064680407	-0.72958	0.291432933322422	-2.50342	0.0122997965519548	0.05101604829447	Ns
Cenpm	Cenpm	52.5449280294265	-2.27382	0.457845543532687	-4.96635	6.82251413187585e-07	1.90627094364531e-05	Down
Cenpn	Cenpn	38.7791308897142	0.00210470372385536	0.425517792820233	0.00494621790056268	0.99605350519466	0.998471347920898	Ns
Cenpo	Cenpo	112.56857749637	-0.023111	0.215456024727418	-0.107265	0.914578388258715	0.955250643256318	Ns
Cenpq	Cenpq	116.664982290765	-0.860659	0.222998406758551	-3.85948	0.000113626494078922	0.00133711509214864	Ns
Cenpt	Cenpt	219.160079937135	0.19959126408495	0.224065913888817	0.890770312275113	0.373052404991802	0.57451893595262	Ns
Cenpv	Cenpv	51.9357479609792	0.711915912132164	0.293469603180632	2.42585911595749	0.0152721976379994	0.0600928928218748	Ns
Cenpx	Cenpx	270.522729880725	0.52407256179512	0.228774567715167	2.29078156295594	0.0219760504996658	0.0789162130003825	Ns
Cep104	Cep104	829.116343878087	0.119560037805193	0.123826070872884	0.965548183531798	0.334270314392627	0.536877027675204	Ns
Cep112	Cep112	28.3277737857573	0.623454997587912	0.474535771452678	1.31382086471448	0.188906494433624	0.374184611987957	Ns
Cep126	Cep126	150.767813939642	-0.223189	0.188190974771826	-1.18597	0.235633120637922	0.429933626267017	Ns
Cep128	Cep128	167.766638268469	-0.00138885	0.226827522712603	-0.00612295	0.995114622270466	0.997841445685156	Ns
Cep131	Cep131	126.457713370229	0.587972327335909	0.244923264936187	2.40063894089074	0.0163664762195741	0.0631286318377586	Ns
Cep135	Cep135	315.879632271831	-0.258749	0.220336139895302	-1.17434	0.24025936996278	0.43496685171685	Ns
Cep152	Cep152	171.72225560137	-0.364278	0.190028160194338	-1.91697	0.0552416605870905	0.157215604039126	Ns
Cep162	Cep162	290.007882949608	0.0813233455500998	0.167239355100616	0.486269188859126	0.626776321542104	0.785577775326125	Ns
Cep164	Cep164	408.812951670324	0.273951583216029	0.145721622029564	1.87996523371425	0.0601128162746301	0.166932628597161	Ns
Cep170	Cep170	997.848023699127	-0.0675919	0.245504512368597	-0.275318	0.783071615400554	0.883318202251861	Ns
Cep170b	Cep170b	1654.98502536559	-0.0173865	0.112571556303889	-0.154448	0.877256506968287	0.937577030071331	Ns
Cep19	Cep19	159.85443898814	0.0617516727962784	0.179782135296343	0.34348058384383	0.731236945205346	0.853147372869428	Ns
Cep192	Cep192	485.27892873875	-0.344728	0.194654074089135	-1.77098	0.0765646742211257	0.199483156721279	Ns
Cep250	Cep250	525.375519386379	0.273574381784883	0.184090161876927	1.4860890934942	0.137255556747731	0.300932940809096	Ns
Cep290	Cep290	195.804440029409	0.240453745773383	0.250733215977305	0.959002359683961	0.337557556446884	0.540168277660241	Ns
Cep41	Cep41	82.704165134869	0.976062986904654	0.311729428539443	3.13112236941452	0.00174139583299437	0.0114724309331862	Ns
Cep44	Cep44	174.168345931729	-0.408913	0.247866962911179	-1.64973	0.0989987569515141	0.238466636357122	Ns
Cep55	Cep55	48.530279244746	-0.214703	0.393103717451484	-0.546175	0.584945894270096	0.753449100102188	Ns
Cep57l1	Cep57l1	54.7063250125748	0.21630505377491	0.354986449618517	0.609333268938465	0.542303559589425	0.720887729899085	Ns
Cep70	Cep70	132.198719230713	0.158691496571687	0.243135710633955	0.652686913649635	0.513958140737472	0.698746542249028	Ns
Cep72	Cep72	39.1884462205954	0.123205070375856	0.351072894766394	0.350938714473634	0.725634326379682	0.850547199674634	Ns
Cep76	Cep76	208.611671806843	-0.0366229	0.179364888031586	-0.204181	0.838212260619118	0.9155285850629	Ns
Cep78	Cep78	101.787190350161	0.650957837911399	0.31565011964436	2.06227654418388	0.0391814148418675	0.123122983370123	Ns
Cep83	Cep83	1182.33729154527	-0.956845	0.302293380332035	-3.16529	0.00154929793931477	0.0105200733242158	Ns
Cep85	Cep85	351.512075329367	-0.465848	0.167866835165993	-2.77511	0.00551836823130995	0.0274322389202367	Ns
Cep85l	Cep85l	932.099032336937	0.740645695753574	0.484817145833409	1.52768049174579	0.12659188600517	0.283637834256892	Ns
Cep89	Cep89	116.905877481482	-0.0565463	0.211825344743263	-0.266948	0.789509240098464	0.886914214501991	Ns
Cep95	Cep95	185.690456635445	-0.0854576	0.19820317711838	-0.431161	0.666351001605285	0.812717531685878	Ns
Cep97	Cep97	135.774806797629	0.203365704032927	0.269053862928981	0.755854986875276	0.449736144528686	0.644342935028074	Ns
Cept1	Cept1	1542.00634557645	-0.102535	0.107387463314555	-0.95481	0.339673767770666	0.542789015578311	Ns
Cercam	Cercam	87.0312969781646	0.432143876693308	0.313397719212137	1.37889923953401	0.167925822686055	0.346228740921594	Ns
Cers2	Cers2	3527.54117136484	0.191109867622744	0.111294188611263	1.71715944927068	0.0859500424403733	0.2169438032015	Ns
Cers4	Cers4	642.456860257844	0.305466317013041	0.263170268081291	1.16071742921463	0.245756831515383	0.441389175294942	Ns
Cers5	Cers5	945.33116874318	0.106619076925647	0.154138837283299	0.691708065305347	0.489120680985025	0.67542118138699	Ns
Ces1d	Ces1d	2000.99017930883	-0.169309	0.273967884091466	-0.617989	0.536582456696772	0.71577979642147	Ns
Ces1e	Ces1e	11.1785237465442	-0.250133	0.711663469062818	-0.351477	0.725230537348989	0.850547199674634	Ns
Ces2g	Ces2g	185.255210930315	-0.042238	0.456061240814798	-0.0926147	0.926209687481533	0.961501310397313	Ns
Cetn2	Cetn2	385.53388346274	0.222421898795786	0.225249457883565	0.987446988266491	0.323423558835026	0.525717176354963	Ns
Cetn4	Cetn4	46.513055110242	-0.0985049	0.445766382912381	-0.220979	0.825108923611576	0.907859905863213	Ns
Cfap100	Cfap100	56.9853104412118	0.306433875784548	0.499357135327565	0.613656748057752	0.539442175323367	0.718158905864133	Ns
Cfap126	Cfap126	151.12931132347	0.280835907627028	0.273860620826246	1.02547020736219	0.305141375942105	0.506811679163578	Ns
Cfap157	Cfap157	84.079284251941	-0.421031	0.33285324707288	-1.26491	0.205902023833728	0.394352955996928	Ns
Cfap161	Cfap161	37.1715371524996	1.1520836052681	0.371446020478324	3.10161784418775	0.00192466248530193	0.0123842151067868	Ns
Cfap20	Cfap20	468.318282962442	0.0252369709881192	0.198501613663609	0.127137359351078	0.89883168288273	0.948181567681783	Ns
Cfap206	Cfap206	133.691383387664	-0.299869	0.283764417301115	-1.05675	0.2906240602678	0.491369855264855	Ns
Cfap298	Cfap298	145.856926853722	0.276303933638218	0.18599166491963	1.48557159138079	0.137392473948146	0.301174922602467	Ns
Cfap300	Cfap300	67.1238464362924	-0.16581	0.281000947471321	-0.590068	0.555145072755756	0.730152545546817	Ns
Cfap36	Cfap36	487.129141848767	-0.35169	0.146034157079174	-2.40827	0.016028104798716	0.0622467719399637	Ns
Cfap44	Cfap44	153.895506490008	0.189673533672513	0.333221004173207	0.569212418476242	0.56921199404358	0.741689410437923	Ns
Cfap45	Cfap45	113.011460542783	-0.134698	0.231234979438848	-0.582517	0.560218217757702	0.734270995059892	Ns
Cfap46	Cfap46	88.8063586834171	0.268822138240545	0.360494644850234	0.745703555047887	0.455846511176781	0.649159700482634	Ns
Cfap52	Cfap52	44.5541356739635	0.858512271279568	0.38515168258682	2.22902381086196	0.0258123205469896	0.0895121739394824	Ns
Cfap53	Cfap53	52.2496818343156	0.0863801959117719	0.345803189639308	0.249795833294283	0.802745242173824	0.894356907014325	Ns
Cfap54	Cfap54	107.150003680728	0.423049426482184	0.359536008482918	1.17665384412333	0.239333697286671	0.433775597063429	Ns
Cfap57	Cfap57	39.0225579577773	1.48710433290802	0.418622756445823	3.55237337199195	0.000381772720549943	0.00342628935278366	Ns
Cfap58	Cfap58	47.8733665714611	-0.585313	0.484782930667319	-1.20737	0.227288789037969	0.42045530181344	Ns
Cfap61	Cfap61	75.7415140927677	0.69317899795519	0.339740538052893	2.04031877363799	0.0413185861436163	0.12757703898018	Ns
Cfap65	Cfap65	171.253936555318	-0.0652386	0.225807446670202	-0.288913	0.772648230748073	0.876549644888167	Ns
Cfap69	Cfap69	316.85103281976	-1.13093	0.192486383976472	-5.8754	4.21824759045377e-09	2.33423417883451e-07	Ns
Cfap70	Cfap70	40.9008115578111	1.13616999831508	0.367505077828215	3.09157632604513	0.00199096790038288	0.0126813811689744	Ns
Cfap74	Cfap74	56.7599453241179	0.68589003236405	0.359840060802421	1.90609692215636	0.056637631965567	0.160143892576618	Ns
Cfap77	Cfap77	33.7936955335046	0.117688088035694	0.514283885179335	0.228838762845262	0.818994237683328	0.903711673635278	Ns
Cfap97	Cfap97	380.746856671486	-0.0648925	0.149499106992689	-0.434066	0.664240447505089	0.811008677412205	Ns
Cfb	Cfb	112.869135579358	-0.462182	0.322613141663368	-1.43262	0.151966122116908	0.32300987245535	Ns
Cfd	Cfd	172.08822736775	1.58135974805646	1.33098240148284	1.18811469354867	0.234788226182376	0.428825895638846	Ns
Cfdp1	Cfdp1	763.090477907467	0.211424105207806	0.153879517868788	1.37395871871711	0.169454498598515	0.348115145255625	Ns
Cfh	Cfh	1985.09188981839	0.290368097853034	0.262753819685136	1.10509562982182	0.269118154042125	0.466657954670417	Ns
Cfl1	Cfl1	14641.3173288535	-0.284541	0.182351769934077	-1.5604	0.118666280122873	0.271097955765813	Ns
Cfl2	Cfl2	1182.37679130587	-0.11044	0.141126874291115	-0.782557	0.433887346791944	0.629253140118615	Ns
Cflar	Cflar	10476.0439370966	-1.11147	0.323252320427312	-3.43838	0.00058519733568865	0.00480700838236933	Ns
Cfp	Cfp	1305.32767413128	-0.332913	0.364693460608237	-0.912857	0.361317950849395	0.564960831762308	Ns
Cggbp1	Cggbp1	2794.99130423146	-0.165275	0.126681816789433	-1.30464	0.192014032621399	0.377244057162652	Ns
Cgn	Cgn	2798.14565745725	0.199087755309121	0.189536409029573	1.05039320059112	0.293537370482488	0.493993552355977	Ns
Chac1	Chac1	132.320889246959	-1.80761	0.49276497673409	-3.6683	0.000244168092975199	0.00240021043909069	Ns
Chac2	Chac2	91.7835335112146	0.152409694999865	0.284798567828656	0.53514909208237	0.592546765430473	0.759574892256714	Ns
Chad	Chad	54.9981964890039	1.20829279319862	0.310066441672515	3.89688347658981	9.74384704369128e-05	0.0011837080404602	Ns
Chaf1a	Chaf1a	130.859673230972	0.475847081220316	0.212964189207902	2.2343995156659	0.0254567975497431	0.0885834084062226	Ns
Chaf1b	Chaf1b	112.963673897134	0.563806700053673	0.225640097924862	2.4986990576534	0.0124650115003506	0.0514380103528474	Ns
Chchd2	Chchd2	2888.44378740062	-0.212821	0.0908061239564729	-2.34368	0.0190944535516593	0.0707636331558389	Ns
Chchd4	Chchd4	227.826656906468	-0.0143782	0.179317734064406	-0.0801827	0.936091983165368	0.966508369621182	Ns
Chchd5	Chchd5	148.425498281953	-0.0748645	0.190783558405952	-0.392406	0.694758527216599	0.833651442008156	Ns
Chchd6	Chchd6	166.531538075436	0.740947732851095	0.206361307763255	3.59053613723526	0.000329998471906399	0.00306342280303289	Ns
Chchd7	Chchd7	150.349213230286	0.309042580213697	0.249674763983144	1.23778060418858	0.21579742214086	0.406780650841793	Ns
Chd1	Chd1	1656.27942215563	-0.781268	0.257080586191234	-3.039	0.00237363826924045	0.0143992259498736	Ns
Chd4	Chd4	4755.60615988867	-0.108396	0.206706748389861	-0.524394	0.600004251219982	0.765773817694572	Ns
Chd6	Chd6	889.023541487396	0.243220936268278	0.144503170270537	1.68315294268578	0.0923454877431263	0.227236011907537	Ns
Chd9	Chd9	882.273087913705	0.170847166144571	0.182315496411072	0.937096239802663	0.348709055473002	0.552556994731908	Ns
Chdh	Chdh	37.9572748882707	-0.103046	0.556637286568685	-0.185122	0.853133350499184	0.923344680817601	Ns
Chek1	Chek1	48.4381467514932	0.264103866974237	0.354173145792713	0.745691394481977	0.455853858783909	0.649159700482634	Ns
Chek2	Chek2	38.1881835273333	0.828594588068315	0.423564508982904	1.95624177780617	0.0504366791942622	0.147704492148901	Ns
Cherp	Cherp	947.393730956466	0.00836243575423035	0.123851937249471	0.0675196201201616	0.946168043068982	0.972133890098228	Ns
Chfr	Chfr	732.658696325904	-0.306598	0.138496718400031	-2.21376	0.0268453879376536	0.0923110278159266	Ns
Chgb	Chgb	2.82427453026505	0.17932036181922	1.3914744537277	0.128870753853101	0.897459918707092	0.947755103129142	Ns
Chia1	Chia1	948.878271930644	-0.955273	0.458829389451349	-2.08198	0.037344488326097	0.118898645964424	Ns
Chic1	Chic1	108.354281394742	-0.0638913	0.353200814006018	-0.180892	0.856452213122899	0.92519380192469	Ns
Chil1	Chil1	38008.155026944	0.472627232352936	0.22211007108259	2.12789645264303	0.0333456697767868	0.109138279846471	Ns
Chil3	Chil3	3958.6036324853	-0.68162	0.187804304497811	-3.62941	0.0002840651477707	0.00271706158204959	Ns
Chl1	Chl1	292.863381839297	0.932754755555435	0.234411763592855	3.9791294654287	6.91680696140258e-05	0.000899819474428336	Ns
Chml	Chml	201.256435109016	0.251080222569799	0.228178427983351	1.10036792166926	0.271171849257594	0.468429032736127	Ns
Chmp1b	Chmp1b	1137.9997223859	-0.478248	0.143888383267874	-3.32374	0.000888181487921846	0.0067894412392085	Ns
Chmp4b	Chmp4b	5992.54602046521	-0.928337	0.177142160424952	-5.24063	1.60027255951539e-07	5.56855580219097e-06	Ns
Chmp5	Chmp5	1361.43945106888	-0.193907	0.108192602564919	-1.79224	0.073094922148283	0.192879459606914	Ns
Chmp6	Chmp6	625.842534515139	0.28127008803722	0.141182837245807	1.99223994590443	0.0463447373038888	0.139563233335629	Ns
Chmp7	Chmp7	839.642922779191	0.0209615797231925	0.112323359524475	0.186618169292069	0.851960019978501	0.922902450977474	Ns
Chn1	Chn1	184.974957931521	0.433361235844578	0.184521487805128	2.34856786057485	0.0188457647447624	0.0700828508486555	Ns
Chn2	Chn2	109.304269463887	-0.148073	0.313675559799012	-0.472059	0.636884992679734	0.79287290906516	Ns
Chordc1	Chordc1	734.659575337526	0.322835009035621	0.164631949734119	1.96094992227815	0.049884864898314	0.146604639224475	Ns
Chp1	Chp1	2488.79238477832	-0.270853	0.0950359839644974	-2.85001	0.0043718163823303	0.0229743059693847	Ns
Chpf	Chpf	943.233872462084	0.288050833993248	0.170482174126935	1.6896243579037	0.0910998428964628	0.225349900819816	Ns
Chrac1	Chrac1	540.445780904201	-0.465075	0.170829605130049	-2.72245	0.00648000659001447	0.0310165378722043	Ns
Chrd	Chrd	31.6083189247788	0.328596141156661	0.666633955228163	0.49291839783978	0.62207024712776	0.781826377511335	Ns
Chrdl1	Chrdl1	40.0282286189806	0.48666856409824	0.474865017206252	1.02485663602139	0.30543083827275	0.507068260593056	Ns
Chrm2	Chrm2	143.015488925672	1.10273715406092	0.394233590883355	2.79716690703609	0.00515528938376499	0.0259802766634518	Ns
Chrm3	Chrm3	96.6349106881465	-0.49473	0.329043851511052	-1.50354	0.132700612068731	0.293558551657369	Ns
Chrna10	Chrna10	4.8809132969216	-0.184929	0.888696952320789	-0.208089	0.835159086512197	0.913689331410393	Ns
Chrna7	Chrna7	91.5594150286332	1.42558483349429	0.42393520472436	3.36274227194979	0.000771723757805005	0.00604588004733424	Ns
Chrnb2	Chrnb2	41.3954308557796	-0.087051	0.350330691175002	-0.248482	0.803761161934428	0.894715809258287	Ns
Chrng	Chrng	0.883349666783451	-0.955539	3.2762649464194	-0.291655	0.770550335786312	0.875725799272282	Ns
Chst11	Chst11	1159.47269197014	-0.78837	0.353401312735076	-2.23081	0.0256939228886546	0.0891896760247546	Ns
Chst14	Chst14	288.048820237183	0.771353751728162	0.226197346765518	3.41009195182015	0.000649409805750873	0.00524334863803409	Ns
Chst15	Chst15	1205.90992436486	-0.844823	0.172527713847591	-4.89674	9.74407362082198e-07	2.58298915798273e-05	Ns
Chst7	Chst7	84.5807258891622	1.28364579249834	0.394166040591651	3.25661183437204	0.00112750504729353	0.00816235944894566	Ns
Chst8	Chst8	173.460048421778	0.625377516075992	0.246258983567701	2.53951148102609	0.0111007401819866	0.0468700322044235	Ns
Chsy1	Chsy1	909.616437365569	0.000608607604704187	0.155262225757962	0.00391986912291817	0.996872404955902	0.998517085407786	Ns
Chsy3	Chsy3	93.891618148259	0.86378126124634	0.335395024473397	2.57541465501034	0.0100119978283672	0.0431520149563061	Ns
Chtf18	Chtf18	55.856438377396	0.66177751677277	0.294582160157486	2.2464955665305	0.0246722832000057	0.0863301605863247	Ns
Chtf8	Chtf8	1333.53815991021	0.222734331114455	0.136505075568693	1.63169266920313	0.102744245152043	0.24461158024919	Ns
Chtop	Chtop	2596.38263438975	-0.298195	0.113681441284143	-2.62307	0.0087140305269594	0.0389948569222199	Ns
Churc1	Churc1	171.361341115405	-0.159723	0.16972034759346	-0.941098	0.346654672507875	0.550686263118517	Ns
Ciapin1	Ciapin1	1522.15971306474	-1.07426	0.293962969654161	-3.65442	0.000257763263988098	0.00251424459731813	Ns
Ciart	Ciart	227.358454617769	-2.45265	0.499007733487019	-4.91505	8.87610290812771e-07	2.38039034018441e-05	Down
Cib1	Cib1	625.964089586118	-0.110946	0.130140079364975	-0.852509	0.39393154335032	0.594314718264249	Ns
Cib2	Cib2	80.8924563124031	-0.661448	0.344476064023138	-1.92016	0.0548379375155139	0.156386400573707	Ns
Cic	Cic	3063.08145849648	-0.128082	0.18326088363001	-0.698907	0.484610113954304	0.672138052658958	Ns
Cidec	Cidec	119.24871272417	2.4986692893361	0.621116097577364	4.02286995793869	5.74932441077143e-05	0.000782957216276004	Up
Ciita	Ciita	604.780813313893	0.575582384858353	0.280101069532137	2.05490962894133	0.0398877342556153	0.124755019960215	Ns
Cinp	Cinp	356.983709237822	0.0438328000493244	0.204149105928817	0.214709733113443	0.829993633627789	0.910148290968493	Ns
Cip2a	Cip2a	95.3132812791821	0.0647229049606816	0.303715290953747	0.213103873556825	0.831245943378861	0.910584180203867	Ns
Cir1	Cir1	197.453167276723	-0.290158	0.196954412389375	-1.47322	0.140691038648445	0.30609879985193	Ns
Cirbp	Cirbp	1297.55272841983	-1.06185	0.166456805742501	-6.37915	1.78076833493847e-10	1.41265985954839e-08	Ns
Cisd1	Cisd1	363.636482491735	0.0555148490158811	0.14871234255387	0.37330357428652	0.708922516525208	0.841956595913921	Ns
Cisd2	Cisd2	1112.35481700444	-0.394046	0.14561173797759	-2.70614	0.00680694321186243	0.0322359859918997	Ns
Cisd3	Cisd3	135.366545854295	0.0726840134861645	0.199137188257656	0.364994675892086	0.715115380520849	0.845233286435479	Ns
Cish	Cish	1514.6113400074	-0.960322	0.246199258954164	-3.90059	9.59584131212696e-05	0.00117048627790073	Ns
Cit	Cit	91.8515399182422	1.24149973678053	0.242065915559371	5.12876723644321	2.91645672519513e-07	9.45265288303244e-06	Ns
Cited2	Cited2	1015.41060297737	0.109503682006594	0.148713896822189	0.736337923667776	0.461525072338931	0.653462359038047	Ns
Cited4	Cited4	78.1414436155779	-0.703422	0.415284699856554	-1.69383	0.0902972207349314	0.224240733804085	Ns
Ciz1	Ciz1	641.318387819795	0.0329938284885049	0.148394299838862	0.222338920863754	0.824050055787135	0.907083042396546	Ns
Ckap2	Ckap2	45.5131674507559	0.245651490866383	0.37298979379374	0.658601106394418	0.510151952237598	0.695154804346344	Ns
Ckap2l	Ckap2l	82.3396319348888	-0.490926	0.497183967758526	-0.987413	0.32344029606363	0.525717176354963	Ns
Ckap5	Ckap5	1043.67609807196	-0.109101	0.172610643003943	-0.632066	0.527343428835139	0.709209704410885	Ns
Cklf	Cklf	280.870867713582	-0.266404	0.238304771213329	-1.11791	0.263603656263412	0.460758070362426	Ns
Ckmt1	Ckmt1	188.071004146263	-0.327885	0.238558165855787	-1.37444	0.16930392870308	0.347868822171298	Ns
Ckmt2	Ckmt2	50.4721420138539	0.812125685239157	0.799248039900328	1.01611220133919	0.309575959424311	0.51124437913514	Ns
Cks1b	Cks1b	166.77206642835	0.32544217661111	0.208569903683989	1.56035061081582	0.11867704939466	0.271097955765813	Ns
Cks2	Cks2	230.308363981392	-1.41872	0.402463055255725	-3.5251	0.000423325339665635	0.00372473410178968	Ns
Clasp1	Clasp1	879.715250107948	0.245713366031133	0.162803997594679	1.50925879991514	0.131232659025307	0.29161670597122	Ns
Clasp2	Clasp2	904.857395567908	-0.141581	0.127087503158063	-1.11405	0.265259559821769	0.462309139923079	Ns
Clba1	Clba1	118.600996512409	0.338304908263669	0.31854160695867	1.06204307655032	0.288216129968023	0.488498995720492	Ns
Clca1	Clca1	2.25085572280059	-0.118394	1.46898865456711	-0.0805957	0.93576352520205	0.966345146098503	Ns
Clca3a1	Clca3a1	170.910732525373	-0.931729	0.479922430196228	-1.94142	0.0522079077392052	0.150852395668249	Ns
Clca3a2	Clca3a2	7.15921413939154	-0.338539	1.20344234853239	-0.281309	0.778473440610705	0.88074329168616	Ns
Clcf1	Clcf1	256.742986187905	-0.410985	0.189498105261761	-2.16881	0.0300972904327801	0.101042812272701	Ns
Clcn2	Clcn2	61.7411844879189	-0.37451	0.383746582563837	-0.975932	0.329098269235471	0.531656332413442	Ns
Clcn3	Clcn3	1045.02577284963	-0.390359	0.144460058383261	-2.70219	0.00688839302892887	0.0324895186118315	Ns
Clcn4	Clcn4	968.011754473789	0.454820012145133	0.124833681994459	3.64340781172602	0.000269052043838383	0.00260198327817785	Ns
Clcn6	Clcn6	626.766752633819	-0.39395	0.138353325918604	-2.84742	0.00440749349440001	0.0231153981509356	Ns
Cldn1	Cldn1	1586.79276066336	-2.06918	0.458633053721594	-4.51162	6.43341892163292e-06	0.000126483022958412	Down
Cldn10	Cldn10	130.283057682164	0.428042064024252	0.335970328798675	1.27404722183294	0.202646681262344	0.390956454462589	Ns
Cldn12	Cldn12	642.480776600773	-0.30726	0.133530341428082	-2.30105	0.0213888535212615	0.0772231554249493	Ns
Cldn15	Cldn15	70.5230840308095	2.31694713523452	0.681292028602741	3.40081351015707	0.00067185645603719	0.00539005632056993	Up
Cldn2	Cldn2	88.5375031174607	0.39206727836367	0.496528079765486	0.789617534921381	0.429751164566416	0.626513738832887	Ns
Cldn23	Cldn23	24.9132636770884	-0.620285	0.422122775453808	-1.46944	0.141713105270554	0.307791205473706	Ns
Cldn4	Cldn4	305.299762594476	-0.914038	0.55798846168046	-1.6381	0.101401849261892	0.242628681296542	Ns
Cldn5	Cldn5	7273.78033164131	0.276220829430511	0.240436062222844	1.14883277856422	0.250624940418052	0.445974795937628	Ns
Cldn8	Cldn8	22.6747176411078	0.105845243134662	0.577406849859407	0.18331137422501	0.854553710275131	0.923771420751009	Ns
Clec10a	Clec10a	60.7077535170498	-0.309335	0.540510080124827	-0.572302	0.567117584975293	0.740336597052988	Ns
Clec11a	Clec11a	34.346071240521	1.26058263355467	0.369039343156304	3.41584889777121	0.000635835181472569	0.00515945228800059	Ns
Clec12b	Clec12b	32.3330450364969	0.842572753798198	0.826776927188971	1.01910530650986	0.308152975190194	0.510095921575596	Ns
Clec1b	Clec1b	80.4358673234768	1.37060847679691	0.394708071903926	3.47246122985427	0.000515709493928903	0.004343139197572	Ns
Clec2d	Clec2d	1482.14936428395	-0.323375	0.147813987627617	-2.18772	0.0286900650945884	0.0971232761662223	Ns
Clec2i	Clec2i	44.7710330960774	0.672626615962194	0.369062860614639	1.82252588310295	0.068375230086312	0.183065520438783	Ns
Clec4a1	Clec4a1	804.756785715453	-0.548127	0.295254489333753	-1.85646	0.0633884301238721	0.173230149680849	Ns
Clec4d	Clec4d	6361.2300297491	-1.84575	0.43790873024997	-4.21492	2.49862733513341e-05	0.000393126608734444	Ns
Clec4n	Clec4n	681.287125955251	0.904697288327964	0.240045991939141	3.76884979840585	0.000164001534403751	0.00178373289192344	Ns
Clec5a	Clec5a	1405.91274686613	-0.377389	0.237136550915149	-1.59144	0.111509788217971	0.259693499803874	Ns
Clic1	Clic1	5894.84237913374	-0.445701	0.173339772087856	-2.57126	0.0101330352551591	0.0435578446133101	Ns
Clic3	Clic3	1383.29743667923	0.475279824028623	0.293033959311006	1.62192745559635	0.104818882027655	0.248080855501103	Ns
Clic4	Clic4	23340.587451485	-0.814128	0.190874249905393	-4.26526	1.99670160420806e-05	0.000325907669037932	Ns
Clic5	Clic5	7461.82311108822	0.567038647397145	0.197876648552503	2.86561679483212	0.00416197713888715	0.0221972114073981	Ns
Clint1	Clint1	3495.64448505979	-0.840136	0.229595375982642	-3.6592	0.00025300018095002	0.00247630202993704	Ns
Clip1	Clip1	2278.90167129078	-0.0545532	0.124671912371146	-0.437574	0.661694864310916	0.80921372798006	Ns
Clip2	Clip2	898.430853191836	0.0368454579251707	0.192236850218139	0.191666987278249	0.84800306684046	0.921228205831342	Ns
Clip3	Clip3	179.760684563376	1.21502108114274	0.255034690356771	4.76414043690695	1.89660383807838e-06	4.48230707065858e-05	Ns
Clip4	Clip4	1536.24407903606	-0.392885	0.144572691530416	-2.71756	0.00657648209376817	0.0313460558284479	Ns
Clk1	Clk1	2696.16912744127	-0.889206	0.146354999338632	-6.07568	1.23464385152503e-09	8.1429068905232e-08	Ns
Clk2	Clk2	749.785852375796	-0.448575	0.143158570303719	-3.13341	0.00172787542103868	0.0114025705504728	Ns
Clk3	Clk3	1046.21410939388	-0.701501	0.224829291914619	-3.12015	0.00180759881739094	0.0118050667728744	Ns
Clk4	Clk4	974.846436060063	-0.657127	0.142005506867468	-4.62747	3.70151542703835e-06	8.02867896832181e-05	Ns
Clmn	Clmn	221.557088319989	-0.46315	0.231582163223512	-1.99994	0.0455068943651797	0.137602549321796	Ns
Cln3	Cln3	871.184603032187	-0.132993	0.238128977797044	-0.558492	0.576508711122288	0.746650852719629	Ns
Cln5	Cln5	2005.08	-0.456418	0.147429447887301	-3.09584	0.00196258305230225	0.0125499110176532	Ns
Cln6	Cln6	317.362420588981	0.076621580127206	0.158168580436114	0.48442984008543	0.628080845310357	0.786497684777538	Ns
Clp1	Clp1	384.35482391769	-0.608872	0.231606032970287	-2.62891	0.00856581513155347	0.0385139147254628	Ns
Clpp	Clpp	414.116143844647	0.145919784051603	0.171724543308159	0.84973167632626	0.395474283108776	0.595231559982215	Ns
Clptm1	Clptm1	2751.66670033369	-0.0234108	0.0983790999634142	-0.237965	0.811908006230932	0.899178406978785	Ns
Clptm1l	Clptm1l	3001.50910942529	-0.17129	0.105347388512144	-1.62595	0.103959484547122	0.246512623892674	Ns
Clspn	Clspn	56.5035339204336	0.794296082015783	0.376260516379493	2.11102692798801	0.0347699973802115	0.112726736290688	Ns
Clstn1	Clstn1	2475.83330618148	0.791309606515638	0.209737872699621	3.77285035044158	0.000161393100615042	0.00176533928334623	Ns
Clstn2	Clstn2	172.460624969799	-0.349205	0.259987446736915	-1.34316	0.179220067483515	0.36034605557125	Ns
Clta	Clta	3246.44317156839	-0.134412	0.143167684594923	-0.938844	0.347810792773293	0.551904550737199	Ns
Cltc	Cltc	8999.4278159317	-0.279504	0.19046252593438	-1.4675	0.142240053790848	0.308522212275981	Ns
Clu	Clu	5313.1308248621	-0.0553214	0.107988103747207	-0.512291	0.60844716871067	0.772320094198707	Ns
Cluap1	Cluap1	121.133355271154	-0.0138205	0.208154529066212	-0.0663954	0.947063053596387	0.972438635373967	Ns
Clybl	Clybl	31.1332879597703	1.03603440731052	0.40365822900393	2.56661287413129	0.0102697195025311	0.0440619130244755	Ns
Cmbl	Cmbl	82.8770245506448	1.36052292213586	0.407720576395473	3.33690032071426	0.000847183261713944	0.00653327458931542	Ns
Cmc1	Cmc1	168.23893366554	-0.40663	0.317112999917225	-1.28229	0.199741927018447	0.387792644206275	Ns
Cmc2	Cmc2	82.3354502745502	0.316297836604202	0.256426072458201	1.23348547818109	0.217394691369847	0.408908204095431	Ns
Cmc4	Cmc4	41.6229105120669	0.277909382368059	0.342964359696855	0.810315633419469	0.41775879247849	0.617064549723435	Ns
Cmpk1	Cmpk1	1694.21215862025	-0.332701	0.10984432463669	-3.02884	0.00245493786727321	0.0147817490267236	Ns
Cmpk2	Cmpk2	787.347709576139	-1.23343	0.345062813723323	-3.57452	0.000350872035336873	0.00321365916574789	Ns
Cmss1	Cmss1	141.211479962707	-0.352432	0.217411591328624	-1.62103	0.105010341130411	0.248226153320146	Ns
Cmtm3	Cmtm3	874.605302499721	0.349092204312661	0.135889210371772	2.56894718394197	0.010200800335837	0.0438159329836181	Ns
Cmtm4	Cmtm4	1032.33586433548	0.293279954535467	0.152228103971339	1.92658219398623	0.0540317194641239	0.154703640989657	Ns
Cmtm7	Cmtm7	340.183232199536	0.0881584516891241	0.256182795485585	0.344123232483364	0.730753611705265	0.852779324612371	Ns
Cmtm8	Cmtm8	108.693028846771	0.667778482565608	0.25253118135524	2.64434070668775	0.00818502222155925	0.0371403568325473	Ns
Cmtr1	Cmtr1	47.4880062161329	0.180587781978351	0.367926201619179	0.490826098232787	0.623549449650278	0.783078153086766	Ns
Cmtr2	Cmtr2	173.563755260657	-0.0191893	0.197764923695233	-0.097031	0.922701761507361	0.959585820667331	Ns
Cmya5	Cmya5	124.135869598406	0.493630889559876	1.63993800342467	0.301005823713476	0.763410053675026	0.872046851397767	Ns
CN725425	CN725425	1.00306972038307	0.64980115986286	2.14077407536375	0.303535607676139	0.761481715618926	0.871230315883116	Ns
Cnbd2	Cnbd2	45.6296625237218	0.519911602880945	0.328625824579713	1.58207774311672	0.113631823866114	0.26318185585251	Ns
Cnbp	Cnbp	4777.29205448419	0.106215281067615	0.103638780029515	1.02486039528221	0.305429064225521	0.507068260593056	Ns
Cndp2	Cndp2	3604.69339475614	-0.722644	0.238903186200379	-3.02484	0.00248763350750412	0.0149548036614344	Ns
Cnih1	Cnih1	660.487677719146	0.429271143661729	0.170012115702894	2.52494442461916	0.0115716587295626	0.0484565879026054	Ns
Cnih4	Cnih4	744.684478591018	-0.0984298	0.13760807678805	-0.715291	0.474429405390767	0.663633852788323	Ns
Cnksr1	Cnksr1	261.748928719114	-0.830236	0.291229293307246	-2.8508	0.00436095653097304	0.0229349517326649	Ns
Cnksr3	Cnksr3	389.534784013782	0.300948586310308	0.132988601784865	2.2629652637235	0.0236378306618421	0.0835024816040883	Ns
Cnn1	Cnn1	342.87017555131	2.62099549739192	0.359793809411562	7.28471538095256	3.22350107764288e-13	4.5709245280976e-11	Up
Cnn2	Cnn2	4600.87542343816	0.241758117646587	0.122357573592082	1.97583288511887	0.0481737075676206	0.143015246495189	Ns
Cnn3	Cnn3	3467.13418800993	-0.476622	0.121688299352165	-3.91675	8.97520368070587e-05	0.00110788586021684	Ns
Cnnm2	Cnnm2	259.779954900894	0.664049779932858	0.192448339088362	3.45053526093547	0.000559476076497217	0.00462250299474467	Ns
Cnnm4	Cnnm4	312.281361873023	-0.275875	0.234406651243647	-1.17691	0.23923187334838	0.4336603341745	Ns
Cnot10	Cnot10	673.51421277004	0.0144915619383545	0.164335026135311	0.0881830385107455	0.929731198101766	0.963877463360725	Ns
Cnot2	Cnot2	1061.85840119079	-0.141925	0.124525724280998	-1.13972	0.254401383957667	0.45029322821279	Ns
Cnot7	Cnot7	1094.14711287316	-1.3024	0.295233358565663	-4.41142	1.02695433881493e-05	0.000185505892030519	Ns
Cnp	Cnp	688.919901070293	0.41681118731079	0.148734917092195	2.80237617003159	0.00507276863920727	0.025689949751414	Ns
Cnppd1	Cnppd1	1738.65626420721	-0.48779	0.126702038696739	-3.8499	0.000118167555984922	0.00137543757237967	Ns
Cnpy2	Cnpy2	478.037599842234	0.657847321187284	0.287444303602521	2.28860795967262	0.0221021410120378	0.0792686334620792	Ns
Cnpy3	Cnpy3	880.765127809313	0.391263710222471	0.138967507032357	2.81550499521712	0.00487006398378816	0.0248855882126545	Ns
Cnpy4	Cnpy4	255.356497799807	0.796391330949752	0.23853725298348	3.33864551967866	0.000841879216651863	0.00650563885129342	Ns
Cnr1	Cnr1	29.3880830619666	1.60936358616694	0.476519911875324	3.37732704564928	0.000731939670856062	0.00579827068868098	Ns
Cnrip1	Cnrip1	79.0965869508356	0.482248424372728	0.353102557277299	1.3657460543227	0.172018683706225	0.351438080117831	Ns
Cntfr	Cntfr	83.3221260670751	-1.39898	0.666865930319591	-2.09784	0.0359191847905813	0.115331795149831	Ns
Cntln	Cntln	173.276665500279	0.949061195942809	0.265323113888151	3.57700157379764	0.000347558082006419	0.00319246873059175	Ns
Cntn1	Cntn1	14.9786958254388	1.7843133127865	0.694781202352166	2.5681657862155	0.0102238246743878	0.0438982085943436	Ns
Cntn4	Cntn4	3.9893454443692	1.86879184547822	1.22399219128038	1.52680046391746	0.126810636214433	0.283974311060689	Ns
Cntnap1	Cntnap1	35.6694148059777	0.957748255913834	0.367182013791727	2.60837464783089	0.00909733247471613	0.0402026254745539	Ns
Cntrob	Cntrob	94.774526754352	0.500860942427064	0.24001601924011	2.08678130740102	0.0369079075874477	0.118000197307436	Ns
Coa4	Coa4	77.1136160353655	0.456938148680526	0.272570758106434	1.67640194368209	0.0936594884681436	0.229431278587286	Ns
Coa5	Coa5	1720.08847191711	-0.00348021	0.117355791679485	-0.0296552	0.976342026618385	0.987090625539947	Ns
Coa6	Coa6	137.523870677263	0.521224018104732	0.207377801825657	2.51340313917941	0.0119572608149713	0.0498321699798069	Ns
Coa7	Coa7	162.348188706989	0.119058119471068	0.188032257315172	0.633179227708297	0.526616608980942	0.70890457010559	Ns
Cog3	Cog3	1082.67982771193	-0.526913	0.12574093755603	-4.19047	2.78382090387355e-05	0.000427329693282024	Ns
Cog4	Cog4	636.216018259816	0.119526746489812	0.169847013663658	0.703731810831283	0.481599805978616	0.669600220495333	Ns
Cog5	Cog5	430.26681097529	0.408017706609865	0.154496183452082	2.64095654334669	0.00826723227615013	0.037468431058988	Ns
Cog6	Cog6	553.767894341761	0.0354140503731365	0.151903651455703	0.233134951225736	0.815656615401772	0.901657439594397	Ns
Coil	Coil	115.549187429635	-0.0663494	0.229387163497789	-0.289246	0.772392766132764	0.876465293489055	Ns
Col11a2	Col11a2	55.2113456011065	-0.522436	0.451719892714313	-1.15655	0.247456852392026	0.442768222955071	Ns
Col13a1	Col13a1	861.846192580061	-1.16532	0.232997997233958	-5.00142	5.69109349821187e-07	1.62210463928933e-05	Ns
Col14a1	Col14a1	158.836	0.72815538030051	0.224719811462204	3.24028119978634	0.00119411875972683	0.00858978009533365	Ns
Col15a1	Col15a1	397.882959318243	1.41190306424491	0.188568889524693	7.48746555067356	7.021628587194e-14	1.1379050670447e-11	Ns
Col16a1	Col16a1	233.023979376142	1.56210568432014	0.229636097434564	6.80252670103519	1.02799955060253e-11	1.06014790018501e-09	Ns
Col1a1	Col1a1	3550.88212377321	2.85357416735478	0.283380367867906	10.0697666137724	7.51562124952602e-24	5.68381383030821e-21	Up
Col20a1	Col20a1	130.525314990744	-0.928698	0.234081072919102	-3.96742	7.26548621581513e-05	0.00093658722309326	Ns
Col24a1	Col24a1	1.62080908315507	-0.219781	1.68009398701286	-0.130815	0.895921975733042	0.946924335480819	Ns
Col27a1	Col27a1	162.396573792381	-0.44089	0.253869647193831	-1.73668	0.082444233427052	0.210546461953282	Ns
Col3a1	Col3a1	10349.2970516816	2.45580724942416	0.293248796867192	8.37448363185051	5.54665304219128e-17	1.57303080276545e-14	Up
Col4a1	Col4a1	47360.7681183132	-0.158339	0.146145839794627	-1.08343	0.278616132076979	0.477363147905339	Ns
Col4a2	Col4a2	33706.6	-0.0324335	0.149206724563287	-0.217373	0.82791752895689	0.909227062693922	Ns
Col4a3	Col4a3	2220.37031662044	0.436953656091533	0.213488496117843	2.04673162272097	0.0406844425624083	0.126202985077375	Ns
Col4a5	Col4a5	666.895308090118	0.80034680808915	0.185190177410326	4.32175625770809	1.54792134534152e-05	0.000262083876739614	Ns
Col5a1	Col5a1	773.882517901904	1.42358981277512	0.279900150814473	5.08606304295534	3.65572579803812e-07	1.1299878325053e-05	Ns
Col5a2	Col5a2	1518.0578419845	1.66707763581308	0.236689608038228	7.04330726486238	1.87729614677615e-12	2.28989757946545e-10	Ns
Col5a3	Col5a3	72.2834606040103	2.69236418052436	0.43806695215577	6.14601071200413	7.94559201087947e-10	5.70473390958334e-08	Up
Col6a1	Col6a1	3682.28552895976	0.373013061845626	0.18546687660416	2.01121121288814	0.0443031519075453	0.134856723050112	Ns
Col6a2	Col6a2	1756.68403213313	1.39377740798486	0.222750901612677	6.25711230748858	3.92171008993416e-10	2.94621716955053e-08	Ns
Col6a3	Col6a3	827.05159726652	3.19524455878588	0.211764310210136	15.0886830534154	1.9224109763034e-51	2.18078301151857e-47	Up
Col7a1	Col7a1	102.435143780885	-0.964871	0.266232762889426	-3.62416	0.000289897229837779	0.00276120417739695	Ns
Col8a1	Col8a1	152.072690332827	2.42293745809796	0.268589851836171	9.02095682891195	1.86453558191329e-19	7.55403272900869e-17	Up
Col8a2	Col8a2	87.6112569198208	0.371463561075685	0.329379809624811	1.1277666396699	0.259418485694829	0.454985049740591	Ns
Col9a2	Col9a2	0.812410938667926	0.341275273435981	2.26528536301246	0.150654429242478	0.88024832301814	0.939064461790489	Ns
Colca2	Colca2	78.4029508236559	-0.828594	0.26881029119875	-3.08245	0.00205305779509942	0.0129206873869837	Ns
Colgalt2	Colgalt2	91.5438749538712	1.28405360132287	0.339433731351621	3.78292869188277	0.000154993828898186	0.00170869775998156	Ns
Colq	Colq	12.3605910749264	1.25422418740027	0.753790006027721	1.66389070877936	0.0961342721109986	0.233722070901665	Ns
Commd1	Commd1	129.880184949295	0.509364746502279	0.204062443547166	2.49612195976937	0.0125559423811013	0.051700403038553	Ns
Commd2	Commd2	490.510141746674	-0.000366511	0.141096137066101	-0.0025976	0.997927417719235	0.99907019657489	Ns
Commd6	Commd6	256.531926320298	-0.170641	0.173675840082777	-0.982524	0.325841735282916	0.527823596322918	Ns
Commd8	Commd8	737.140543603265	-0.105096	0.117718332107129	-0.892774	0.371978418522728	0.57364371665604	Ns
Commd9	Commd9	362.001424062268	0.106575077409787	0.192819399223858	0.55271968400885	0.580455372496985	0.749708043448229	Ns
Comt	Comt	849.843448477179	0.76949337315433	0.151875948593056	5.06659138779208	4.05002356731203e-07	1.21929326083923e-05	Ns
Cop1	Cop1	739.613673538445	-0.152008	0.196338422467664	-0.774216	0.438803272474193	0.633630239054833	Ns
Copa	Copa	5241.94282077703	-0.10825	0.118963119682346	-0.909942	0.362853047542279	0.566346308657073	Ns
Copb1	Copb1	2940.81514109829	-0.200898	0.101534053848241	-1.97863	0.0478581152761152	0.142607483371497	Ns
Copb2	Copb2	2997.01887334651	-0.187213	0.105917735889955	-1.76754	0.0771386335723876	0.20033440001034	Ns
Copg1	Copg1	2718.35583887873	-0.0406357	0.100553450440084	-0.40412	0.68612436790414	0.828108823226361	Ns
Copg2	Copg2	658.319277232795	0.128803066634956	0.137630466483462	0.935861585926052	0.349344457689608	0.552945936658423	Ns
Coprs	Coprs	75.6046289233505	0.140500862992533	0.30114545769708	0.466554813965885	0.640818421977016	0.795706748798352	Ns
Cops2	Cops2	1594.49165106379	-0.344539	0.127512208782787	-2.70201	0.00689219299150227	0.0324895186118315	Ns
Cops3	Cops3	604.403750502391	-0.056747	0.143636083993164	-0.395075	0.692787899171551	0.832607895773077	Ns
Cops5	Cops5	1046.42786345164	-0.38311	0.105953799392301	-3.61582	0.000299394968992983	0.00283168896095396	Ns
Cops6	Cops6	1215.24143651309	0.179385849004244	0.127507971810905	1.40685987281074	0.159468944414368	0.334013239556239	Ns
Cops7b	Cops7b	242.760625048253	0.0722812050509877	0.194178519560972	0.372240993568247	0.709713427083432	0.84232989295192	Ns
Cops8	Cops8	1012.31543246937	-0.181139	0.103660813484213	-1.74742	0.080565265852153	0.207100017182602	Ns
Cops9	Cops9	260.975759768775	0.240793362937548	0.199822982155553	1.20503337674193	0.228190417263455	0.421244848658272	Ns
Copz1	Copz1	1713.06814639117	0.134911636309217	0.118259814277536	1.1408071045385	0.253950203481883	0.449673123600626	Ns
Copz2	Copz2	149.437727070005	1.3206225319417	0.217608808293862	6.06879171066602	1.28876158814094e-09	8.45070026350913e-08	Ns
Coq10a	Coq10a	247.817160215172	-0.0554952	0.188087888273142	-0.295049	0.76795640067704	0.875174314557815	Ns
Coq10b	Coq10b	827.347113045433	-0.743221	0.163314611651244	-4.55085	5.34285859402256e-06	0.000108231049804628	Ns
Coq3	Coq3	140.26283241255	0.23024724848458	0.229151343538999	1.00478245044806	0.315001616155881	0.517356063945609	Ns
Coq4	Coq4	127.367195285742	-0.277603	0.301053461562192	-0.922104	0.356474173924339	0.56031705645015	Ns
Coq6	Coq6	190.420017445286	0.335562225740417	0.192146759510899	1.74638503711733	0.080744068209651	0.2074099744831	Ns
Coq7	Coq7	240.762443398191	0.477677271171919	0.229795622135832	2.07870483663768	0.0376444881653877	0.11945806986041	Ns
Coq8a	Coq8a	176.436763576629	-0.240158	0.502284552174995	-0.478132	0.632556532974867	0.789869946386692	Ns
Coq8b	Coq8b	605.936834506937	-0.22891	0.149723334869137	-1.52889	0.126292758449057	0.283247341211171	Ns
Coro1a	Coro1a	6866.79625763435	-0.443654	0.251351034982092	-1.76508	0.0775505120517687	0.201237968977002	Ns
Coro1b	Coro1b	2710.49789060476	0.109991364069241	0.140224899427576	0.78439253312533	0.432809818395979	0.628574392508512	Ns
Coro1c	Coro1c	3223.25713625294	0.224335490369066	0.10023045376134	2.23819689476048	0.0252082180741262	0.0878704438228756	Ns
Coro2b	Coro2b	618.692944012635	0.598497365607761	0.276439802871209	2.16501878308239	0.030386246870571	0.101832078138776	Ns
Coro6	Coro6	75.7773723281867	-0.246003	0.614217091910921	-0.400515	0.6887775831056	0.830328072623434	Ns
Cox10	Cox10	227.39109201621	-0.0675786	0.165320587568724	-0.408773	0.682706284117329	0.826004702114652	Ns
Cox11	Cox11	82.7173182373932	-0.311556	0.252823105903248	-1.23231	0.217833233952941	0.409564565417572	Ns
Cox14	Cox14	558.204419424581	0.134586039894636	0.134334540727217	1.00187218541156	0.316405327867795	0.518350534967549	Ns
Cox16	Cox16	86.5281724943267	0.437381733500106	0.290422453271486	1.50601900291519	0.132062295504555	0.292831219177973	Ns
Cox17	Cox17	133.083184330552	-0.265468	0.260548697114325	-1.01888	0.308258811950063	0.51019666804224	Ns
Cox18	Cox18	282.25	0.150998767263558	0.148509336071759	1.01676279254657	0.309266286222213	0.511128663045847	Ns
Cox19	Cox19	281.45289190072	0.180006291190856	0.167854566773862	1.07239436287346	0.283542938835785	0.483048458702926	Ns
Cox5a	Cox5a	829.259227193036	0.114273053773028	0.130602606485183	0.87496763539702	0.38159151585839	0.582888837309158	Ns
Cox6a1	Cox6a1	2517.56717460628	0.211632674747958	0.112037342249042	1.88894765352012	0.0588988432257634	0.164349277533608	Ns
Cox6a2	Cox6a2	90.8133849580851	-0.0967946	0.531122970685841	-0.182245	0.855390318072178	0.924499596818864	Ns
Cox6b2	Cox6b2	31.2686591272275	1.48473002282961	0.411219611097698	3.61055256792426	0.000305545364652492	0.00288361615359224	Ns
Cox7a2	Cox7a2	1108.01888711074	-0.16513	0.124820923714213	-1.32294	0.185856143417757	0.37001616197456	Ns
Cox7a2l	Cox7a2l	1397.14579577455	-0.190817	0.1117646870909	-1.70731	0.0877638234371886	0.219583769976063	Ns
Cox7b	Cox7b	724.515640052677	0.150481813171584	0.124609673844057	1.20762544776343	0.227191366185196	0.42045530181344	Ns
Cox7c	Cox7c	843.091590220061	-0.0880403	0.142962447366033	-0.615828	0.538007899930988	0.71700676889299	Ns
Cp	Cp	19151.2653964752	-0.328665	0.16825712683358	-1.95335	0.05077782902393	0.148356196438661	Ns
Cpa3	Cpa3	17.1396614423162	0.443933393479383	0.883976664177739	0.502200353775541	0.61552659411884	0.7779115066493	Ns
Cpb2	Cpb2	0.871383246457446	-3.38648	3.04061775143388	-1.11375	0.265387616288707	0.462309139923079	Ns
Cpd	Cpd	9304.72903548681	-0.739502	0.219076704900946	-3.37554	0.000736714412673236	0.00583202253828694	Ns
Cpe	Cpe	253.519061856995	0.146542493663349	0.334887722565243	0.437586939708724	0.66168574037257	0.80921372798006	Ns
Cpeb1	Cpeb1	275.341685525143	-0.277284	0.39072135386979	-0.709673	0.477907211181658	0.667082490912358	Ns
Cpeb3	Cpeb3	231.592665613442	-0.212386	0.27271545367383	-0.778781	0.436108798206818	0.631103228327356	Ns
Cpeb4	Cpeb4	1990.69211804087	-0.762474	0.217216499970889	-3.5102	0.000447765666806408	0.00389827607386945	Ns
Cped1	Cped1	622.125373210144	0.824341998577123	0.221383329549978	3.72359563049676	0.000196405416707212	0.00204031414572035	Ns
Cplx2	Cplx2	128.347331502681	0.216792821449375	0.271376451143602	0.7988637943189	0.424369394676697	0.621728840657685	Ns
Cpm	Cpm	985.571977092554	0.257051539442565	0.196726036058235	1.30664727756966	0.191332532137936	0.376491976508716	Ns
Cpn1	Cpn1	27.6428098177788	0.814416269199126	0.560749532854089	1.45237083846317	0.146398520232827	0.314185428785557	Ns
Cpne2	Cpne2	1374.46360131375	-1.16309	0.253143661570145	-4.59457	4.33635192334452e-06	9.14341565398146e-05	Ns
Cpne3	Cpne3	1398.51259243377	0.153442938556922	0.112382850659525	1.36535901746961	0.172140238082587	0.351498293850821	Ns
Cpne8	Cpne8	718.420707167238	-0.609293	0.23000632730557	-2.64903	0.00807242914092977	0.0367617969388628	Ns
Cpox	Cpox	583.652829170983	0.211236998401855	0.245931149641037	0.85892738154633	0.390380581617579	0.591094142801631	Ns
Cpsf2	Cpsf2	966.983152981866	-0.030118	0.111110916033207	-0.271062	0.786342994370384	0.885079247648283	Ns
Cpsf4	Cpsf4	510.845486651025	-0.209765	0.141485041213788	-1.48259	0.138182826527659	0.302090187729767	Ns
Cpsf6	Cpsf6	1507.89838845749	-0.165729	0.10875845329526	-1.52382	0.127552491747437	0.285226782255652	Ns
Cpt1a	Cpt1a	2434.08311907945	0.402297737278253	0.133510442525403	3.01323049844365	0.00258482510175111	0.0154003445137944	Ns
Cpt1c	Cpt1c	27.8635154218345	1.5147765664003	0.480881650155515	3.14999868660081	0.00163271196562578	0.0109206866380064	Ns
Cpt2	Cpt2	369.128071266655	0.129921445989285	0.147671881435905	0.879798135745129	0.37896867477392	0.580376299477381	Ns
Cpxm1	Cpxm1	128.881397564186	0.480413076980089	0.244292930737135	1.9665451453322	0.049235672795172	0.145239299983758	Ns
Cr1l	Cr1l	1573.7669915502	-0.266392	0.115062281353077	-2.3152	0.0206018472016898	0.0747863534899101	Ns
Cr2	Cr2	28.1703861133932	1.66991294633069	0.465520518788714	3.58719514808027	0.000334254166831801	0.00309280527613373	Ns
Cradd	Cradd	168.466674574324	0.0666772765085535	0.18361255960603	0.36314115249861	0.716499444612169	0.846134676210748	Ns
Creb3	Creb3	1066.14899823637	-0.00771503	0.15107146913876	-0.0510688	0.959270736013516	0.979386844508805	Ns
Creb3l1	Creb3l1	1334.66900669018	-0.0523693	0.12098458731332	-0.432859	0.665117181300757	0.811736342622462	Ns
Creb3l2	Creb3l2	1240.05546033663	0.321915812820675	0.155976013299815	2.06388024677802	0.0390290720609494	0.122916655596727	Ns
Crebbp	Crebbp	1579.84671380227	-0.402049	0.22197720882158	-1.81122	0.0701071839203201	0.186649274684428	Ns
Crebl2	Crebl2	702.389430601691	-0.287864	0.19114287665728	-1.50602	0.132063162668768	0.292831219177973	Ns
Creg2	Creg2	45.005764168919	0.943577514122991	0.402032047660038	2.34702064080446	0.0189242063980676	0.0703004155609346	Ns
Creld1	Creld1	464.948848707876	0.596668699066392	0.1896297153945	3.14649366965036	0.00165240838468242	0.01100699983314	Ns
Creld2	Creld2	925.86331475528	0.151637752321246	0.163580319429457	0.926992640986003	0.35393035513514	0.557869382889124	Ns
Crem	Crem	330.552524352937	-0.859389	0.305167634946154	-2.81612	0.00486074872960474	0.0248491814279568	Ns
Crispld1	Crispld1	40.0774479650188	-1.9674	0.411714767002565	-4.77855	1.76564307294879e-06	4.19904717390587e-05	Ns
Crk	Crk	4167.41680405675	-0.180532	0.119953887571065	-1.50501	0.132322144455352	0.293194191934157	Ns
Crkl	Crkl	1504.14911956638	-0.205741	0.151702014100924	-1.35622	0.175030065121007	0.354877758486631	Ns
Crlf1	Crlf1	159.979025528962	-0.143565	0.2842444763235	-0.505076	0.613505760034839	0.775876180806602	Ns
Crlf2	Crlf2	1567.11834279475	-0.927419	0.216641065825037	-4.2809	1.86136220308061e-05	0.000306462885801835	Ns
Crlf3	Crlf3	1010.53225158371	0.257204012818118	0.116094976448162	2.21546203537036	0.026728367399462	0.0920481480812072	Ns
Crocc	Crocc	130.919674842981	0.259055432302094	0.232321309855248	1.11507391406972	0.264818748930261	0.462027666543353	Ns
Crocc2	Crocc2	43.5566896429693	0.320570232095477	0.429463513233438	0.746443463105629	0.455399572351545	0.649001601602503	Ns
Crot	Crot	554.607397285742	0.00572006343881258	0.153512241337798	0.0372612854125802	0.97027667380721	0.98459778045165	Ns
Crtam	Crtam	71.0297739526378	-1.35322	0.385731633111137	-3.5082	0.000451150065957007	0.00391572023581965	Ns
Crtc1	Crtc1	270.008679527655	0.091028429477819	0.194960855596946	0.466906185855109	0.640566999389361	0.795641305274599	Ns
Crtc3	Crtc3	941.40744874232	-0.127802	0.178187450276372	-0.717235	0.473229359550266	0.6634369923198	Ns
Cry2	Cry2	1040.06572530204	-0.818335	0.161319684579632	-5.07276	3.9209385207138e-07	1.19246988147392e-05	Ns
Crybb3	Crybb3	31.6562425339009	-1.64427	0.581160369754651	-2.82928	0.00466527926252706	0.0241077627724251	Ns
Crybg1	Crybg1	631.190503478603	-0.38274	0.292734990671239	-1.30746	0.191056217565735	0.376370097294378	Ns
Crybg2	Crybg2	87.7481658145743	-0.309219	0.272680763886761	-1.134	0.256796511463664	0.45235791584767	Ns
Cryl1	Cryl1	173.265729541854	0.83073960078846	0.261060021673269	3.18217854830402	0.00146171675957287	0.0100678293385517	Ns
Crym	Crym	57.7053667677456	1.29804645902746	0.408285408764159	3.17926242565593	0.0014765034964525	0.01013276204704	Ns
Cryz	Cryz	128.758621221575	1.0206985872204	0.207181859301683	4.92658281309336	8.36801554907593e-07	2.27097532030424e-05	Ns
Cryzl2	Cryzl2	43.8778339847553	0.727337971988117	0.567572370144136	1.28148939280361	0.200021823294057	0.388136771031096	Ns
Cs	Cs	2722.59306796234	0.0580196396133971	0.166218652198307	0.349056130861757	0.727047170126318	0.851323606308108	Ns
Csad	Csad	304.254052832516	0.027681927902776	0.29151795639278	0.0949578826817736	0.924348280446696	0.960590591186086	Ns
Cse1l	Cse1l	1046.80456662975	0.15978402619584	0.105141112346332	1.51971025063455	0.128583814172951	0.286910855227766	Ns
Csf1	Csf1	4196.46271533242	-0.563161	0.199950202413994	-2.8165	0.00485493409279327	0.0248306457838805	Ns
Csf1r	Csf1r	3284.34937399385	-0.00960636	0.220870584240392	-0.0434932	0.965308401203175	0.981795124076741	Ns
Csf2	Csf2	402.497939375208	-1.10665	0.251446058572395	-4.40115	1.07678362583025e-05	0.000192970512660637	Ns
Csf3	Csf3	5083.86581851253	-2.63208	0.492161955287963	-5.348	8.89313746026109e-08	3.35161964615289e-06	Down
Csf3r	Csf3r	5475.73597439566	0.72657268633392	0.195674524259897	3.71316955583283	0.000204679658681778	0.00210046301669885	Ns
Csgalnact2	Csgalnact2	1643.68	-0.316307	0.113969365436852	-2.77537	0.00551395635134779	0.0274223239148134	Ns
Csnk1d	Csnk1d	3218.6621199023	-0.179471	0.130270115289113	-1.37768	0.168301467412371	0.346625244430999	Ns
Csnk1g1	Csnk1g1	645.341276061592	-0.470064	0.213472283683293	-2.20199	0.0276659046325885	0.0944453873463991	Ns
Csnk1g2	Csnk1g2	2293.38451991585	0.030594170056359	0.101692048325284	0.300851153656547	0.76352799931639	0.872076281136239	Ns
Csnk1g3	Csnk1g3	719.038436180104	-0.125455	0.130413618705664	-0.961981	0.33605892835171	0.538529804099703	Ns
Csnk2a1	Csnk2a1	1421.97788553126	-0.00248016	0.128850474152261	-0.0192484	0.984642975284399	0.991980577068951	Ns
Csnk2a2	Csnk2a2	1079.55255413737	-0.518673	0.185853348412486	-2.79076	0.00525840805607625	0.026417794946027	Ns
Csnk2b	Csnk2b	1232.80743256122	-0.0936615	0.134114412820123	-0.69837	0.48494553564632	0.672438840773971	Ns
Cspg4	Cspg4	421.243214079995	1.80473470816163	0.284249513822036	6.34912153021851	2.1654791635844e-10	1.67110174365316e-08	Ns
Cspp1	Cspp1	311.290419330862	0.112036168515714	0.151400515167715	0.739998595061615	0.459300846816525	0.651532925632945	Ns
Csrnp1	Csrnp1	3494.85094536598	-1.49833	0.417039546565883	-3.59278	0.000327173126819438	0.00304466936065603	Ns
Csrnp2	Csrnp2	130.531140738033	0.0801893270747641	0.203353901264991	0.394333851359307	0.693334574055741	0.832735564646726	Ns
Csrp2	Csrp2	318.878388435104	0.548668334853233	0.304533112181912	1.8016705340255	0.0715972566844239	0.189840762174082	Ns
Csrp3	Csrp3	80.8137935433145	-0.729015	1.59951519623849	-0.455773	0.648553379521974	0.801039660952589	Ns
Cst7	Cst7	91.606750995423	-1.37181	0.38601675729115	-3.55376	0.000379771224550071	0.00342140682122087	Ns
Cstb	Cstb	4301.83770299527	-0.717155	0.21435963166798	-3.34557	0.000821142876236086	0.00636708461245534	Ns
Cstf2	Cstf2	688.783928438785	-0.186924	0.126436023234612	-1.47841	0.139299222177775	0.303769776313857	Ns
Cstf3	Cstf3	496.401571878368	-0.295755	0.143655335407101	-2.05878	0.0395148711245032	0.123999086593738	Ns
Ctbs	Ctbs	271.474298575412	0.0451668219808369	0.209402581485712	0.215693720967421	0.829226495962475	0.909905345607468	Ns
Ctc1	Ctc1	221.529323207081	0.415800015947301	0.175227135122527	2.37292024238457	0.0176480743101821	0.0665779032173947	Ns
Ctdp1	Ctdp1	1233.17542095513	-0.860521	0.268043061432412	-3.21038	0.00132557967692369	0.0093399850031195	Ns
Ctdsp1	Ctdsp1	2554.73156602225	0.165107262326941	0.102912230539017	1.60435024546809	0.108636871549733	0.254869546466703	Ns
Ctdspl	Ctdspl	1769.40550995932	0.248882464175038	0.300883325102984	0.827172672629341	0.408139198315921	0.607602502059817	Ns
Ctf1	Ctf1	74.2494444088134	0.263809582405463	0.449296904750669	0.587160916569992	0.557095638468452	0.731593055162522	Ns
Ctgf	Ctgf	3919.50799327642	0.217232304766736	0.218293372088546	0.995139260016657	0.319668538383583	0.521547518973588	Ns
Cth	Cth	101.14644264416	-0.316761	0.361687879529808	-0.875784	0.381147372379533	0.582713718635232	Ns
Cthrc1	Cthrc1	13.8588736397656	2.82149535566445	0.868908113150793	3.24717345017447	0.00116557332720821	0.00840042174323374	Up
Ctla4	Ctla4	258.685749249399	-2.02323	0.491236968687805	-4.11864	3.81119624712195e-05	0.000556424842050855	Down
Ctnna1	Ctnna1	9556.50058680831	-0.137724	0.101274806946356	-1.35991	0.173859706237112	0.353453465540112	Ns
Ctnna3	Ctnna3	2.83866047936895	2.68849748547054	1.57057134633269	1.71179583261099	0.086934300342076	0.218423633018939	Ns
Ctnnal1	Ctnnal1	158.394246375681	0.064886104675499	0.209993922536096	0.308990393111714	0.757328834677546	0.868405771816646	Ns
Ctnnb1	Ctnnb1	12534.4209293413	-0.30891	0.125968655156196	-2.45227	0.0141956639628387	0.0568227282972628	Ns
Ctnnbip1	Ctnnbip1	196.660021192317	0.334798742101414	0.17936224560453	1.86660654795547	0.0619565525219964	0.170466925008374	Ns
Ctnnbl1	Ctnnbl1	629.808996742456	-0.406066	0.159940716928254	-2.53885	0.0111216227866381	0.0469012512509502	Ns
Ctnnd1	Ctnnd1	901.515082955028	-0.0494514	0.183118668949119	-0.270051	0.787120749713265	0.885630111027722	Ns
Ctnnd2	Ctnnd2	37.9297475414078	0.835784842546459	0.408609362509033	2.04543732775576	0.0408117620308381	0.12656332107103	Ns
Ctns	Ctns	426.516151550577	-0.649385	0.264603300640657	-2.45418	0.0141205611861694	0.056642024786388	Ns
Ctps2	Ctps2	539.176322905809	0.000678705868540572	0.176548425550573	0.00384430428322429	0.996932696520503	0.998517085407786	Ns
Ctr9	Ctr9	869.847359405249	0.0757735689549056	0.152656130545881	0.496367677367086	0.619635025470271	0.780190805878634	Ns
Ctsa	Ctsa	3418.17695717161	0.347296418379745	0.147965385203589	2.3471463809045	0.0189178209272464	0.0703004155609346	Ns
Ctsb	Ctsb	23101.4684082953	-0.172528	0.192564596530739	-0.89595	0.370279231310871	0.572760232947962	Ns
Ctsc	Ctsc	9878.58260824441	0.102332878509296	0.152445730622801	0.671274151734037	0.502045898052987	0.6872184611725	Ns
Ctsd	Ctsd	10602.6809386038	0.241122839221203	0.184091339263725	1.30980001658729	0.19026349754561	0.375757158105397	Ns
Ctse	Ctse	439.78575619771	-0.254286	0.313886444630452	-0.810119	0.417871545399263	0.617070399766889	Ns
Ctsf	Ctsf	79.7036184444694	-0.0777238	0.408881956411537	-0.190088	0.849239782931611	0.922055251305015	Ns
Ctsh	Ctsh	5232.27675731992	0.0288816138079988	0.184144241478437	0.156842340418127	0.87536910294975	0.936722	Ns
Ctsl	Ctsl	4902.89967130148	-0.751861	0.14787500009185	-5.08443	3.68722023260327e-07	1.13354542868974e-05	Ns
Ctss	Ctss	4601.90749205781	-0.597511	0.279470423152867	-2.13801	0.0325157226953086	0.107056619136876	Ns
Ctsw	Ctsw	190.952626859269	0.220561123183093	0.39218055799746	0.56239688246994	0.573845642647934	0.74519688028361	Ns
Cttn	Cttn	2660.33430217532	0.0302189405197177	0.117293273024029	0.257635751314799	0.796688035327916	0.890670057431742	Ns
Cttnbp2	Cttnbp2	50.6736879242594	0.602951973391595	0.338094680689812	1.78338201642628	0.0745241386334696	0.195378282564844	Ns
Cttnbp2nl	Cttnbp2nl	2757.28221867178	-0.0355735	0.149477364262852	-0.237986	0.811891820341045	0.899178406978785	Ns
Ctu1	Ctu1	250.329105034491	-0.240688	0.161316609491185	-1.49203	0.135692557494257	0.298371074280841	Ns
Ctxn1	Ctxn1	85.8210786448439	0.121371947351351	0.269906027967756	0.449682240390163	0.652939578767893	0.804064339505521	Ns
Cul2	Cul2	588.710336576805	-0.0323348	0.127791012691182	-0.253029	0.800245975799482	0.892636795890712	Ns
Cul3	Cul3	2768.25281416308	-0.511895	0.166080944200826	-3.0822	0.0020547355470838	0.0129206873869837	Ns
Cul4a	Cul4a	1505.2341879896	-0.0865351	0.120715809152725	-0.71685	0.473466816355516	0.6634369923198	Ns
Cutal	Cutal	41.0793611863316	0.029982563596671	0.470456434014423	0.0637307972192634	0.94918458195044	0.973205883735158	Ns
Cutc	Cutc	108.599425786239	-0.192612	0.22586631916397	-0.852768	0.393787823979191	0.594191151266287	Ns
Cux2	Cux2	20.8501362469564	0.290081485433188	0.469944214469429	0.617267915002833	0.537058026095924	0.716077368127899	Ns
Cwc15	Cwc15	1107.77548218219	-0.440888	0.111858138073402	-3.9415	8.09750440472484e-05	0.00102178075603113	Ns
Cwc25	Cwc25	708.930749334917	-0.790784	0.244401109792853	-3.2356	0.00121387799639096	0.008720856232463	Ns
Cwc27	Cwc27	257.486142981917	-0.178616	0.212934803194472	-0.838829	0.401565162312226	0.601367023269953	Ns
Cwf19l1	Cwf19l1	203.826627921489	-0.0332242	0.192214093474571	-0.17285	0.862769319126859	0.929126624397926	Ns
Cx3cl1	Cx3cl1	428.195038176259	-0.13125	0.232227065798798	-0.565178	0.571952927178022	0.743722375734466	Ns
Cx3cr1	Cx3cr1	93.8731966131318	2.07580427997801	0.290393290649117	7.14825151551525	8.7890168246997e-13	1.17154147444441e-10	Up
Cxcl1	Cxcl1	8733.28841510705	-1.86568	0.337099645783003	-5.5345	3.12111290436441e-08	1.37232189097325e-06	Ns
Cxcl10	Cxcl10	1800.70911530678	-2.26136	0.501784487535197	-4.50664	6.58637319420897e-06	0.000128598653210166	Down
Cxcl12	Cxcl12	4137.9358159353	1.21079112861577	0.148608823748601	8.14750496016337	3.7150965650497e-16	9.80094312416832e-14	Ns
Cxcl14	Cxcl14	1171.33332904802	-0.0872444	0.240731908634435	-0.362413	0.717043461312963	0.846402505168201	Ns
Cxcl15	Cxcl15	10652.3978670027	1.2643492033892	0.228264060683224	5.53897621730216	3.04244952778608e-08	1.34293958922978e-06	Ns
Cxcl17	Cxcl17	689.48616213641	0.269959959036233	0.207604219609203	1.30035872847098	0.193478048251987	0.378873637039624	Ns
Cxcl2	Cxcl2	37767.6563606679	-3.17628	0.868725919044898	-3.65625	0.000255929851372405	0.00250066170023132	Down
Cxcl5	Cxcl5	4099.10628327413	-1.42449	0.268682552901137	-5.30177	1.14682366390611e-07	4.15641138765204e-06	Ns
Cxcr2	Cxcr2	1603.26128830144	0.600947109130189	0.156810531233554	3.83231345753901	0.000126943849646144	0.00145312919312398	Ns
Cxcr3	Cxcr3	156.547924134395	0.159955001649755	0.358804650736529	0.445799688831821	0.655741946602719	0.805842990170214	Ns
Cxcr5	Cxcr5	90.0447814715141	0.664983708471828	0.33579923848945	1.98030141897633	0.0476696694580508	0.142230215879899	Ns
Cxcr6	Cxcr6	262.981243769865	0.1809982498278	0.389026315286595	0.465259656520817	0.641745521910303	0.796233315164659	Ns
Cxxc5	Cxxc5	137.972526845434	1.19934404320106	0.209014390091607	5.73809316514239	9.57484438399221e-09	4.84897476303606e-07	Ns
Cyb561	Cyb561	2717.46927647178	-0.07956	0.185314434005527	-0.429325	0.667687063718887	0.813734642332086	Ns
Cyb561d2	Cyb561d2	163.962718640582	0.216422939071528	0.205753516019139	1.05185536198272	0.292865914438405	0.493211243080354	Ns
Cyb5b	Cyb5b	2911.11528729516	0.0663190997521624	0.117971788023453	0.562160673015977	0.574006553236794	0.74519688028361	Ns
Cyb5d1	Cyb5d1	221.741858293226	-0.0235586	0.212878124091894	-0.110667	0.911880463029427	0.953574112518973	Ns
Cyb5d2	Cyb5d2	79.0813312947935	0.167732060215356	0.23426757359937	0.715984963852491	0.474000633384649	0.663595007652194	Ns
Cyb5r3	Cyb5r3	3757.66549914435	0.565088495150063	0.186932584276143	3.02295342108626	0.00250320769277914	0.0150247303008267	Ns
Cyb5r4	Cyb5r4	571.422363966841	-0.00140892	0.127108327919445	-0.0110844	0.991156120814282	0.995971660115516	Ns
Cyb5rl	Cyb5rl	62.0965723367934	0.636197424771441	0.32541062579521	1.95506038936731	0.0505759428443979	0.14794571831533	Ns
Cyba	Cyba	6069.40214661449	-0.633892	0.168050262967759	-3.77204	0.000161917743763128	0.00176533928334623	Ns
Cybb	Cybb	7273.05587162762	-1.01557	0.265719796595463	-3.82198	0.000132386574121827	0.00149879570542715	Ns
Cybc1	Cybc1	1045.54717617598	-0.411435	0.170797129751845	-2.40891	0.0160001531512819	0.0622021032721528	Ns
Cybrd1	Cybrd1	73.2171728783132	0.658040044552333	0.389568021246249	1.68915313543249	0.0911900873209112	0.225514385158688	Ns
Cyc1	Cyc1	1670.32693414335	0.166373546293916	0.106442164830926	1.56304173781308	0.11804277798482	0.270259740421861	Ns
Cycs	Cycs	1150.75905176699	-0.353789	0.177686240449785	-1.99109	0.0464714524877436	0.139759320525176	Ns
Cyfip1	Cyfip1	4173.95211932261	-0.47428	0.233454652653287	-2.03157	0.0421969558769229	0.129443555291458	Ns
Cyfip2	Cyfip2	1227.70088617449	-0.482483	0.234196072911063	-2.06017	0.0393826077935059	0.123686684055795	Ns
Cygb	Cygb	274.100114654892	0.0955921035087668	0.456973510786233	0.209185218075985	0.834303651428163	0.912929547776703	Ns
Cyhr1	Cyhr1	1330.77153656095	0.141321887011159	0.133503719929911	1.05856141750471	0.289799566016517	0.490523168739386	Ns
Cyp1a1	Cyp1a1	53.7628930601511	-2.21769	0.62406878031835	-3.55359	0.0003800080095153	0.00342140682122087	Down
Cyp1b1	Cyp1b1	1000.65997084931	0.553058278944586	0.293174120359622	1.88644986217125	0.0592343587319444	0.165139976764605	Ns
Cyp27a1	Cyp27a1	71.7668945470798	0.922123576391045	0.322495699180504	2.85933604303642	0.00424528807379236	0.0224620092859611	Ns
Cyp2a5	Cyp2a5	118.580327780738	-0.0238887	0.389968797443044	-0.0612581	0.951153692832079	0.974552915886265	Ns
Cyp2b10	Cyp2b10	3486.83743900683	-1.16714	0.23897255964782	-4.88401	1.03950587095287e-06	2.71084013795157e-05	Ns
Cyp2c23	Cyp2c23	0.89512309874987	3.14932730115348	3.95160194618292	0.796974833003004	0.425465647771166	0.622206428518325	Ns
Cyp2c66	Cyp2c66	1.34418875967752	0.337291572285508	3.03804718247127	0.111022493077656	0.911598510097572	0.953476198592615	Ns
Cyp2d22	Cyp2d22	304.545461292404	0.414541817957686	0.449074135436816	0.923103303543545	0.35595337322606	0.559840109562503	Ns
Cyp2f2	Cyp2f2	1921.77863204887	1.16237822410556	0.275128952393496	4.22484879905731	2.39101257430858e-05	0.000378293537558668	Ns
Cyp2j6	Cyp2j6	171.715741281525	0.299410552634078	0.275088302419363	1.08841615583362	0.276411432141546	0.474525975044552	Ns
Cyp2j8	Cyp2j8	0.816296956660804	-2.05688	2.62605875175253	-0.783256	0.433476664826668	0.628902192965711	Ns
Cyp2j9	Cyp2j9	31.1530852956212	1.64828798593655	0.522766674605047	3.15300891584537	0.00161596871162396	0.0108470704524629	Ns
Cyp2s1	Cyp2s1	609.001592174573	0.277928166441975	0.218525173669671	1.27183592523806	0.203431421665068	0.391862035993493	Ns
Cyp39a1	Cyp39a1	178.203016800847	0.147299087235444	0.327642600274226	0.449572452154143	0.653018755277183	0.804064339505521	Ns
Cyp4a31	Cyp4a31	0.89512309874987	3.14932730115348	3.95160194618292	0.796974833003004	0.425465647771166	0.622206428518325	Ns
Cyp4a32	Cyp4a32	41.9883895818018	-0.0114738	0.527698737122376	-0.021743	0.982652966955523	0.990599418567799	Ns
Cyp4f15	Cyp4f15	10.6780265484839	0.773688021332705	0.759987626117189	1.01802712931724	0.308665063550376	0.510463029371464	Ns
Cyp4f17	Cyp4f17	64.6468510325755	0.0154177337197313	0.324825267086411	0.0474646995845609	0.962142864260804	0.980790549857867	Ns
Cyp4f18	Cyp4f18	1387.6022179415	-0.6039	0.400833528072772	-1.50661	0.131910517174459	0.292607138605214	Ns
Cyp4f39	Cyp4f39	59.4509829446123	0.568353436155968	0.316124982682877	1.79787573678135	0.0721967018975929	0.190997991214154	Ns
Cyp4v3	Cyp4v3	973.408932920669	-0.451415	0.159130469600406	-2.83676	0.00455738527506063	0.0236933907242382	Ns
Cyp7a1	Cyp7a1	1.0838552129595	1.21192579759202	2.43393625956427	0.497928322005025	0.618534564154888	0.779601955666141	Ns
Cyp7b1	Cyp7b1	372.211834332698	-0.0298282	0.301525048576811	-0.0989244	0.921198301245395	0.958722342140162	Ns
Cyp8b1	Cyp8b1	40.0268581442511	-1.22796	0.345424521428305	-3.55494	0.000378065237018944	0.00341462742734307	Ns
Cyren	Cyren	84.6336145594581	-0.538407	0.260418004716766	-2.06747	0.038689742308608	0.122119208889496	Ns
Cys1	Cys1	148.210841887476	-0.682614	0.324159685621404	-2.1058	0.0352220471031056	0.113931822736706	Ns
Cysltr1	Cysltr1	102.74294067855	-0.413076	0.383215328038315	-1.07792	0.281069243495097	0.480013960790259	Ns
Cysltr2	Cysltr2	49.8763318961369	-0.564803	0.459616474486374	-1.22886	0.219125350115254	0.410831464726333	Ns
Cyth1	Cyth1	1257.99561841012	-0.383025	0.190579589031311	-2.00979	0.0444531265804416	0.135122258287387	Ns
Cyth2	Cyth2	1009.30423772537	-0.51151	0.169540526232909	-3.01703	0.00255260675949927	0.0152725585863712	Ns
Cyth3	Cyth3	3038.0203362755	-0.334675	0.1286032988476	-2.60238	0.00925793742690129	0.0407400188415857	Ns
Cytip	Cytip	1569.4189541139	-0.471348	0.187011440669968	-2.52042	0.0117213225971998	0.0489568054280687	Ns
Cyyr1	Cyyr1	3509.60365034078	0.122046880887417	0.192424921688946	0.634257142038522	0.525913021284069	0.708452205700819	Ns
D10Wsu102e	D10Wsu102e	652.669341185283	-0.547274	0.137381962098366	-3.9836	6.78804180293869e-05	0.000889186445872246	Ns
D11Wsu47e	D11Wsu47e	180.916672153704	-0.0362068	0.186441091435467	-0.1942	0.846019508487467	0.920245977973135	Ns
D16Ertd472e	D16Ertd472e	838.720054982907	-0.762722	0.236440362880002	-3.22585	0.00125597207765113	0.00896084732633614	Ns
D17H6S53E	D17H6S53E	265.005490642112	-0.320164	0.199942522480677	-1.60128	0.109314605883584	0.256137244886099	Ns
D17Wsu92e	D17Wsu92e	3780.22799687024	-0.210739	0.141666232882857	-1.48757	0.136863093223075	0.300304628534345	Ns
D1Ertd622e	D1Ertd622e	620.471802982557	0.00300096604540227	0.16363877585432	0.0183389666033306	0.985368441832709	0.992454905811085	Ns
D2hgdh	D2hgdh	72.2184011111839	0.675985069942841	0.243312192626517	2.7782622097384	0.0054650497391943	0.0272268441991305	Ns
D3Ertd254e	D3Ertd254e	195.861192141907	0.275265239620747	0.203187230275561	1.35473690569744	0.175501395075499	0.355210393331172	Ns
D3Ertd751e	D3Ertd751e	54.3609766311544	0.223993541636579	0.344896932684539	0.649450663110001	0.516047126216054	0.700411414189389	Ns
D6Wsu163e	D6Wsu163e	205.087369308901	0.306265184789837	0.190658501519161	1.60635472506878	0.108195992591923	0.25395723980194	Ns
D8Ertd738e	D8Ertd738e	691.579213680572	0.187678000259562	0.116446342868378	1.61171227568477	0.107024565149909	0.251885200634972	Ns
Daam1	Daam1	1238.31510122682	0.224397285179774	0.112077737017771	2.00215753057356	0.0452677916816385	0.137194183498933	Ns
Dab1	Dab1	4.25562965280312	-0.449569	0.94071061136178	-0.477903	0.632719017023211	0.789871743051756	Ns
Dab2	Dab2	3037.11961096737	-0.457491	0.165733609660314	-2.7604	0.00577309016677924	0.0284216375580356	Ns
Dab2ip	Dab2ip	2092.88245539406	0.19328782879052	0.132543965662269	1.45829218119993	0.144760024449398	0.312071395798505	Ns
Dact1	Dact1	75.6419929073898	0.66842265241221	0.33939073839432	1.96947817602378	0.0488982062897957	0.144415842788712	Ns
Dact2	Dact2	35.2792475438023	0.185390624639927	0.374783490034464	0.494660596236188	0.620839720438981	0.780905104092771	Ns
Dact3	Dact3	140.642544187565	2.15317787646345	0.414120706666575	5.19939679856932	1.99936298522778e-07	6.77038021027582e-06	Up
Dagla	Dagla	135.278869833335	1.31541825175263	0.214096149385161	6.14405376056615	8.04415962242832e-10	5.73917904130987e-08	Ns
Daglb	Daglb	212.120996357042	1.11049685249575	0.247185401929723	4.49256648582942	7.03699389760753e-06	0.00013576132444636	Ns
Dalrd3	Dalrd3	478.212058564476	0.163851334071332	0.236497567785033	0.692824605368738	0.488419628865558	0.674699497059289	Ns
Dand5	Dand5	34.6011250219448	0.293223442824646	0.528799365515317	0.554507932396814	0.579231278449671	0.748894417908943	Ns
Dap3	Dap3	624.118241984177	-0.183292	0.165137116340112	-1.10994	0.267025311171726	0.464306427028212	Ns
Dapk1	Dapk1	1127.39981563944	0.408440593404732	0.126885204335923	3.21897730742036	0.00128648665745809	0.00914405052769712	Ns
Dapk3	Dapk3	1104.37669099221	-0.149964	0.109607535870248	-1.36819	0.171251165193718	0.350795851069005	Ns
Dars	Dars	900.11253677914	0.158301675377592	0.122106516135215	1.29642283137696	0.194829850384705	0.380863316002773	Ns
Dars2	Dars2	187.363497087165	0.179638957409135	0.174175051182257	1.0313702002083	0.302367249750849	0.50390099620591	Ns
Daxx	Daxx	1170.84075254428	-1.07071	0.367535510131633	-2.91321	0.00357738877604136	0.0197478823724638	Ns
Dbf4	Dbf4	232.260625121876	-0.45093	0.211723383459177	-2.12981	0.033187535499284	0.108714814526098	Ns
Dbi	Dbi	947.967442797738	0.355587272028729	0.184767536107038	1.92451162969848	0.054290484416038	0.15528775976186	Ns
Dbn1	Dbn1	1301.40951387188	-1.90421	0.308177688360841	-6.17893	6.45389120365975e-10	4.75408713079975e-08	Ns
Dbndd1	Dbndd1	33.815240506171	-0.100704	0.371424533736797	-0.271128	0.786292593548654	0.885079247648283	Ns
Dbndd2	Dbndd2	138.763551128984	0.037015024771294	0.243985853892558	0.151709716693633	0.879415893074301	0.938573138680485	Ns
Dbp	Dbp	180.246739816042	-0.059161	0.260556940124881	-0.227056	0.820380262823195	0.904499339242523	Ns
Dbr1	Dbr1	301.049084909567	-0.335311	0.164051678161652	-2.04393	0.0409600618531448	0.126859972522767	Ns
Dcaf11	Dcaf11	1555.33949421058	-0.329037	0.16641368893563	-1.97723	0.0480160751308892	0.14281623926763	Ns
Dcaf12	Dcaf12	1509.74611180964	-0.367681	0.1460986030916	-2.51667	0.0118470859071235	0.0494456742201652	Ns
Dcaf13	Dcaf13	873.692473860146	-0.569678	0.1501163146618	-3.79491	0.000147695482923616	0.00164099662907492	Ns
Dcaf15	Dcaf15	542.892163868793	-0.449783	0.204165363502421	-2.20304	0.0275922652285101	0.0943190427887588	Ns
Dcaf17	Dcaf17	256.78593755084	0.0410536806476193	0.182888454258505	0.224473878430793	0.82238859031281	0.905921166101041	Ns
Dcaf4	Dcaf4	104.971523833878	0.634487013780625	0.268832119620369	2.36016073777424	0.0182670182120575	0.0683672235557835	Ns
[truncated: 7,500 more rows]
